# Supplementary material for: Multiple actions of lysophosphatidic acid on fibroblasts revealed by transcriptional profiling
Source: BMC Genomics. 2008 Aug 14;9:387. doi: 10.1186/1471-2164-9-387 (PMC2536681; doi:10.1186/1471-2164-9-387)
Supplement: Additional file 1 — Complete data set of LPA-regulated target genes in MEFs. 1508 genes were selected based on the criteria p < 0.01 in at least two samples (i.e. two different time points or the same time point in independent dose-response experiments; Figure 5), with a minimal fold-change of >1.5. Indicated are the 2log ratios. [file 1471-2164-9-387-S1.xls]

## Sheet: SUP Table1 1508
Additional file 1: Complete dataset of LPA-induced genes (based on p<0.01 in at least 2 experiments or time points)
						2log ratio	Dose-response LPA													LPA versus EGF timecourse													Inhibitors
Reporter ID	Oligo ID	Marker	Description	Ensembl	Entrez gene		0.5H 5uM	0.5H 1uM	0.5H 0.3uM	1H 5uM	1H 1uM	1H 0.3uM	2H 5uM	2H 1uM	2H 0.3uM	4H 5uM	4H 1uM	4H 0.3uM		lpa 0.5h	lpa1H	lpa 2h	lpa 4h	lpa 6h	lpa 24h	egf 0.5h	egf 1h	egf 2h	egf 4h	egf 6h	egf24h		Mock lpa4h	PTX lpa4h	AG+PD lpa4h
400012	M200007162	Cav2	caveolin 2	ENSMUSG00000000058	12390		0.182492	0.348245	0.359855	-0.0806976	-0.13762	0.0464234	0.740281	0.980761	0.894701	1.11873	1.2101	0.864434		-0.0812463	0.0213131	0.11998	0.597277	0.208645	-0.326806	-0.425661	-0.490521	-0.145913	0.675262	0.267497	-0.0455699		1.09493	0.547923	0.473716
400013	M200012730	Klf6	Kruppel-like factor 6	ENSMUSG00000000078	23849		1.93819	1.63668	1.28765	2.02502	1.97504	1.05439	1.30033	1.20572	0.943235	-0.0688561	-0.830124	-0.113668		1.88881	1.61089	1.00865	1.17243	0.555826	-0.255995	1.22748	0.659107	0.323235	-0.130849	-0.536612	-0.283369		0.764818	0.124242	0.187836
400016	M200001834	Tbx2	T-box 2	ENSMUSG00000000093	21385		0.568893	0.229431	-0.195	1.12341	1.29268	0.958281	0.342227	-0.113775	-0.246263	-0.212342	-0.579097	-0.131867		0.706505	1.00278	1.27382	0.775183	0.685281	0.145059	1.31778	1.04652	0.453231	0.80515	0.0361538	0.713514		-0.492424	-0.383094	0.915658
400030	M300000016	Tcfe3	transcription factor E3	ENSMUSG00000000134	209446		0.186964	0.195781	0.0417689	0.0456567	0.0457648	-0.187371	0.609759	0.640652	0.536846	0.531521	0.525601	0.251133		0.866788	0.561769	0.650722	0.628797	0.623361	0.398042	0.222085	0.804873	0.519549	0.576592	0.278348	0.167158		0.177504	0.381868	0.131705
400032	M300000015	Tcfe3	transcription factor E3	ENSMUSG00000000134	N/A		0.333487	0.00388848	-0.0310402	1.13561	1.30213	0.69702	0.850737	0.129122	0.438673	-0.398717	-0.0199334	0.129536		0.707547	0.901484	0.706872	0.597729	0.414816	-1.10895	0.37646	1.14976	1.17275	0.654812	0.469385	0.199839		0.971497	0.629808	0.423645
400042	M200009305	Gna12	guanine nucleotide binding protein, alpha 12	ENSMUSG00000000149	14673		-0.0103902	-0.201244	-0.170789	0.66365	0.577097	0.477793	-0.141291	-0.398962	-0.042864	-0.748846	-0.86885	-0.152919		-0.143881	0.128309	-0.146744	-0.147434	-0.0256543	-0.318656	0.302571	0.0992877	-0.0129531	0.143739	0.206123	0.262062		-0.281555	0.0526406	-0.352708
400140	M300000078	Cbx6	chromobox homolog 6	494448	494448		-0.228802	-0.255669	-0.167126	-0.0798285	0.0103487	0.0943313	-0.736725	-0.528165	-0.559934	-0.548681	-0.546485	-0.141846		-0.257381	-0.427415	-0.834157	-0.981706	-0.755774	-0.408687	-0.0263585	-0.455238	-0.297424	-0.75931	-0.647997	-0.0332581		-0.715861	-0.0833843	-0.0959995
400152	M200003423	Itga5	integrin alpha 5 (fibronectin receptor alpha)	ENSMUSG00000000555	16402		1.08557	0.490288	0.298919	1.07055	0.796991	0.687719	2.29115	1.40627	1.07412	1.95608	0.728209	0.42928		0.977738	1.9224	2.81698	2.77611	1.20539	-0.574994	1.03089	1.58874	0.9831	1.03744	-0.00901739	-0.562569		1.4589	0.608036	1.7876
400170	M200000967	Hk2	hexokinase 2	ENSMUSG00000000628	15277		0.419219	0.339744	0.27275	0.332734	0.222481	0.054766	1.07412	0.90431	0.367514	1.33719	0.897183	0.331872		1.01953	1.1417	2.75465	3.05398	1.88541	1.66508	0.830035	1.6659	1.31011	1.68872	1.81607	1.29814		1.18185	0.261145	1.08319
400171	M300000095	Myo18a	myosin XVIIIa	ENSMUSG00000000631	360013		0.0983923	0.0349585	-0.0896741	0.525392	0.720792	-0.0308911	-0.358657	-0.261923	-0.318159	-1.00938	-0.971539	-0.21547		0.219913	-0.154477	-0.824243	-0.13361	-0.358337	-0.357482	0.046867	-0.130286	-0.760314	-0.218415	-0.329037	-0.693123		-0.83124	-0.0457845	-0.531133
400227	M300000127	N/A	fragile X mental retardation syndrome 1 homolog	ENSMUSG00000000838	14265		0.176722	-0.0898128	0.0896735	1.15764	0.89312	0.739428	0.026728	-0.264639	0.103022	-0.854115	-0.526531	-0.0255889		0.0837445	0.604256	-0.0523922	0.446063	0.463536	0.544052	0.19331	-0.0317836	-0.162984	-0.170948	-0.641004	0.18217		0.813456	0.305542	-0.481289
400241	M200000001	Hoxa10	homeo box A10	ENSMUSG00000000938	15395		-0.159893	-0.0486629	-0.0106217	-0.402338	-0.302265	-0.259326	-1.43128	-1.07944	-0.558284	-1.252	-0.487337	-0.452152		-0.339569	-1.03058	-1.12843	-1.43273	-1.14701	-0.353504	-0.794998	-0.941659	-0.780591	-0.724271	-0.215169	-0.141835		-1.11897	-0.312051	-1.18721
400249	M300000137	Oxa1l	oxidase assembly 1-like	ENSMUSG00000000959	69089		-0.0452556	0.055968	0.00945146	-0.41247	-0.283399	-0.240286	-0.806506	-0.601135	-0.456473	-0.526687	-0.204379	-0.319919		-0.0725624	-0.591261	-0.626334	-0.406287	-0.0447809	0.887634	-0.180462	-0.542473	-0.0998083	-0.264778	-0.0497491	0.938419		-0.859026	-0.316534	-0.520605
400251	M300000138	Ccl3	chemokine (C-C motif) ligand 3	ENSMUSG00000000982	20302		0.935022	1.0982	0.69017	0.302746	-0.0492474	0.309987	0.471746	0.757822	0.718373	0.808749	0.978425	0.870157		0.00481763	-0.201937	0.193326	0.163973	0.350152	0.00121081	-0.308516	-0.303887	0.0468214	-0.215868	-0.480781	-0.164209		0.381599	0.0174971	-0.0204742
400271	M200005882	Nola2	nucleolar protein family A, member 2	ENSMUSG00000001056	52530		-0.327355	-0.290554	-0.0156836	-0.271653	-0.0333099	-0.327995	0.169328	0.232815	0.0921143	0.814272	0.526307	0.336448		0.0178723	-0.275587	0.524637	0.568917	0.736703	-0.255291	0.0989748	0.145642	0.517417	0.59708	0.951522	-0.156222		0.756857	0.117937	0.143479
400279	M300000147	Luzp1	leucine zipper protein 1	ENSMUSG00000001089	269593		-0.318235	-0.134665	-0.189769	0.757911	0.841262	-0.0632021	0.244515	0.358212	-0.0773108	-0.809541	-0.823901	0.0021861		0.3585	0.737371	0.496303	0.787943	0.0401139	-0.560954	0.12684	0.77205	0.248149	-0.54292	-0.729461	-0.590434		0.340814	0.145834	-0.537815
400282	M200009218	N/A	potassium channel tetramerisation domain containing 10	ENSMUSG00000001098	330171		0.261835	0.297379	0.167052	0.231195	0.239782	0.0950436	1.02247	0.879454	0.835984	1.03523	0.466009	0.371831		0.394466	-0.0667895	0.701309	0.360376	0.29153	-0.436251	0.3	0.00952639	0.078391	-0.0780902	-0.563802	-0.865397		0.416691	0.460716	0.669733
400294	M300000154	Timp1	tissue inhibitor of metalloproteinase 1	ENSMUSG00000001131	21857		-0.349303	-0.317531	-0.151377	-0.0249003	-0.0665461	-0.134822	0.978931	0.598855	0.261553	1.68377	0.979368	0.658621		-0.00238302	1.08124	1.15999	2.15839	1.74738	0.94689	0.287213	1.00066	1.39527	1.41445	1.27596	0.564393		1.24203	0.352136	0.850619
400323	M200013489	Ramp2	receptor (calcitonin) activity modifying protein 2	ENSMUSG00000001240	54409		-0.252645	-0.332146	-0.227501	-0.225451	-0.297534	-0.416734	-0.501938	-0.625442	-0.400367	-0.887839	-0.846407	-0.916841		0.149502	-1.06576	0.0278451	-0.207238	0.0271153	0.00581957	0.896319	-0.633045	0.0832015	0.313402	-0.433283	-0.0504233		-0.298582	-0.0925836	-0.311797
400329	M300000174	Sp1	trans-acting transcription factor 1	ENSMUSG00000001280	20683		0.496704	0.340056	0.145729	0.878163	0.736555	0.427544	0.654748	0.0909351	0.428565	-0.124722	-0.295499	0.0939635		0.389071	0.0643063	0.695852	0.49548	0.122183	-0.502988	0.401749	0.0636469	-0.109734	0.0942706	-0.531512	-0.502655		3.49284	0.233593	-0.411646
400346	M200001701	Cnn1	calponin 1	ENSMUSG00000001349	12797		1.18695	0.748905	0.36156	0.874129	0.56872	0.634224	2.14974	1.76299	1.77515	1.7936	1.13396	1.49114		1.08641	0.516088	0.835081	1.37763	1.23744	-1.35135	0.351582	0.317289	-0.143865	0.504026	-1.04167	-1.5001		2.14923	1.53923	0.327849
400375	M200012034	Tubb6	tubulin, beta 6	ENSMUSG00000001473	67951		0.821637	0.715207	0.401205	0.805634	0.774642	0.397217	1.53079	1.20664	1.12522	1.85957	1.39938	1.04712		0.593454	0.587814	1.32093	1.53182	1.22513	-1.70272	0.660511	0.514207	1.11212	0.269123	0.524472	-0.523961		1.62049	1.2401	1.95494
400395	M300000204	Ell2	elongation factor RNA polymerase II 2	ENSMUSG00000001542	192657		0.522097	0.582986	0.475171	0.0980729	-0.191538	-0.00154887	1.50589	1.13863	1.23212	1.33881	0.566662	0.271592		-0.0312081	0.669944	1.08235	1.20346	0.974768	-0.26695	0.0932744	0.529553	0.643225	-0.131926	-0.212038	-0.215494		1.41498	0.227571	0.642602
400411	M200000060	Ifrd1	interferon-related developmental regulator 1	ENSMUSG00000001627	15982		1.64663	1.17799	0.993715	1.11523	0.841761	0.711659	1.94759	1.55784	1.13202	0.799646	0.687148	0.257553		2.06938	1.90221	1.66977	0.986112	1.16293	0.595794	1.57681	1.37288	1.99929	0.647553	0.415884	0.470956		0.962819	0.27745	0.402511
400444	M200001173	Rin2	Ras and Rab interactor 2	ENSMUSG00000001768	74030		0.48103	0.719946	0.481698	0.484246	0.500041	0.294971	1.27705	1.26503	1.27625	1.08715	0.656708	0.111136		1.04799	0.417415	0.915071	0.635889	0.667621	-0.00441361	0.208462	0.264922	-0.0105504	-0.377824	-0.589845	0.116338		0.710015	0.716814	0.571682
400466	M300000237	2810003C17Rik	RIKEN cDNA 2810003C17 gene	ENSMUSG00000001864	108897		-0.130468	-0.0416987	-0.145182	0.00504293	0.179371	-0.0969176	1.77858	1.45279	1.07829	2.61321	2.12424	1.28724		-0.30489	-0.0528505	0.80097	1.44082	1.79777	-0.0243604	-0.194748	-0.384852	-0.491296	0.406373	0.876763	-0.282143		3.20054	1.18851	1.97382
400468	M200003756	Ltbp1	latent transforming growth factor beta binding protein 1	ENSMUSG00000001870	268977		0.471441	0.487569	0.321412	-0.18782	-0.174902	-0.065954	0.754894	0.47592	0.391944	1.48894	0.920373	0.483261		-0.157274	-0.495998	0.363461	1.24201	0.927384	-0.269672	-0.246722	-0.531433	0.13551	0.565982	0.501695	0.398719		0.841687	0.377051	0.930941
400477	M200002789	Nfix	nuclear factor I/X	ENSMUSG00000001911	18032		0.184322	0.124265	0.127701	0.356653	0.411765	0.0334325	-0.216139	-0.316813	-0.143917	-1.01145	-1.06184	-0.322455		-0.247057	0.00837884	-0.537934	-0.975615	-1.38015	-0.652129	-0.0520924	-0.209161	-0.647656	-0.6882	-0.824069	-0.568897		-1.07493	-0.112011	-0.268922
400490	M300000250	Prx	periaxin	ENSMUSG00000053198	19153		0.288769	0.260078	0.15562	0.138034	0.171646	0.0289665	0.733133	0.83841	0.619489	0.475034	0.400873	0.2649		0.68583	0.39522	0.347533	0.240485	0.191602	-0.498242	0.117807	0.0310799	0.813866	0.195809	-0.0916364	-0.178841		0.428792	-0.00384644	0.410907
400506	M300000257	Sipa1l2	signal-induced proliferation-associated 1 like 2	ENSMUSG00000001995	244668		0.165339	0.162823	0.184128	0.162749	0.311923	-0.00801119	0.417603	0.149044	0.306416	1.65335	1.14664	1.16264		0.532865	0.108171	0.863241	1.84495	1.08784	0.453054	0.518291	0.42064	1.7582	0.826756	0.832418	0.280199		2.31289	1.41427	2.44949
400521	M200001493	Ltbp2	latent transforming growth factor beta binding protein 2	ENSMUSG00000002020	16997		0.547399	0.45772	0.399712	-0.165093	0.0116174	-0.238791	0.260323	0.216052	-0.0142862	0.854018	0.898627	0.200144		-0.347091	0.561177	0.184174	-0.0182005	-0.0367359	0.4267	-0.160205	-0.0398191	-0.406959	-0.0905925	-0.449585	0.376367		-0.334276	0.323759	0.787258
400539	M300000275	Rab34	RAB34, member of RAS oncogene family	ENSMUSG00000002059	19376		-0.217115	-0.23901	-0.23752	0.563251	0.622859	0.256605	-0.388389	-0.606353	-0.325159	-1.01069	-0.97505	-0.377448		-0.343177	0.250521	-0.537801	-0.431732	-0.344216	-0.865402	0.100231	-0.138611	-0.922538	-0.0490101	-0.678715	0.0704292		-0.489732	-0.370065	-0.0732066
400566	M200002834	Kcnn4	potassium intermediate/small conductance calcium-activated channel, subfamily N, member 4	ENSMUSG00000054342	16534		-0.120889	0.122797	0.0234165	0.0916211	0.270518	0.0360032	0.622395	0.253045	0.361593	1.57866	1.0198	0.904804		0.309306	0.309253	2.04449	2.78023	1.9891	0.652522	0.46651	0.826249	2.38626	2.24758	1.84921	1.48848		2.00559	0.401414	1.26015
400570	M200000644	Mov10	Moloney leukemia virus 10	ENSMUSG00000002227	17454		0.174709	0.197741	0.102299	-0.152494	-0.0325189	-0.128202	-0.660852	-0.617801	-0.421958	-0.596655	-0.355951	-0.227241		0.178457	-0.826206	-0.244643	-0.897388	-0.338243	0.160694	-0.0894463	-0.443001	-0.547878	-0.352891	-0.436724	0.21558		-0.756804	-0.178746	0.0171089
400638	M300000312	Snrpd1	small nuclear ribonucleoprotein D1	ENSMUSG00000002477	20641		-0.349633	-0.230946	-0.0683111	-0.0536025	0.00970521	-0.31435	0.358077	0.443419	0.159011	0.617321	0.708277	0.280358		0.111352	-0.0070937	0.510278	0.802661	0.694718	-0.131511	0.432767	0.288281	0.338167	0.930511	0.471752	0.288216		0.65625	0.287896	0.257131
400646	M300000319	Slc9a3r2	solute carrier family 9 (sodium/hydrogen exchanger), isoform 3 regulator 2	ENSMUSG00000002504	65962		-0.201035	-0.167388	-0.232937	0.0642695	-0.0429028	0.0232333	-0.625319	-0.746403	-0.608681	0.119692	-0.145452	0.0241324		-0.0608932	-0.422374	-0.541256	0.190806	0.258248	-0.150518	0.271178	-0.275414	-0.289184	0.219687	0.308923	-0.077558		0.0529399	-0.270577	-0.139592
400675	M200000361	Prkcm	protein kinase C, mu	18760	18760		0.0991157	0.146464	0.170001	-0.0915161	-0.134708	0.0208973	-0.061495	0.109075	0.0207637	0.722635	0.94765	0.426684		-0.510895	-0.796534	-0.175646	-0.306804	-0.246261	0.0502563	-0.643913	-0.831907	-1.01785	-0.18242	-0.465982	-0.481838		0.45551	0.405952	0.547544
400677	M200003070	Arntl	aryl hydrocarbon receptor nuclear translocator-like	ENSMUSG00000055116	11865		0.197059	0.103918	-0.0202046	-0.102509	0.429324	-0.455515	0.603962	0.533171	0.446981	1.09628	0.766108	0.490834		0.520911	0.586153	2.1019	1.17085	0.685337	-0.26553	0.727586	1.42133	2.88657	0.63816	0.600475	0.21571		1.10253	0.549318	1.21033
400682	M300000332	Nat5	N-acetyltransferase 5 (ARD1 homolog, S. cerevisiae)	ENSMUSG00000002728	67877		-0.19414	-0.126184	0.00446166	-0.1593	-0.0900985	-0.0943189	0.288388	0.369312	0.372156	0.761791	0.629467	0.316142		0.792993	0.603101	0.725419	0.747608	0.690706	0.166979	0.496623	0.21993	0.208237	0.404979	0.369259	0.237124		0.82318	0.302042	0.355553
400688	M200008866	Tmed5	transmembrane emp24 protein transport domain containing 5	ENSMUSG00000063406	73130		0.18063	0.167321	0.254303	0.0813729	-0.0547343	0.0335057	0.724375	0.731906	0.577082	1.04601	1.02086	0.605072		0.264774	0.741251	0.91866	0.651171	0.830893	-0.211246	0.385628	0.125644	-0.150101	0.209031	0.0810542	-0.276105		0.548515	0.430075	0.359213
400716	M200005222	Nab1	Ngfi-A binding protein 1	ENSMUSG00000002881	17936		-0.134464	-0.120466	-0.0473496	0.00457969	0.0979538	-0.0762077	0.107072	0.201605	0.113827	-0.794362	-0.62074	-0.459897		0.157297	-0.251395	-0.110672	-0.753707	-0.914231	-0.343932	-0.190914	0.0695541	-0.237945	-1.20754	-1.31609	-0.693344		-0.49602	-0.0900852	-0.476287
400741	M200000686	Relb	avian reticuloendotheliosis viral (v-rel) oncogene related B	ENSMUSG00000002983	19698		0.0630701	-0.0908663	0.0929055	0.159983	0.273944	0.185785	1.05122	1.00148	0.777511	0.251297	-0.181855	0.0352538		0.338322	0.407055	0.727433	0.792868	0.374344	-0.162129	0.368954	0.362963	-0.237112	0.345249	-0.0409056	0.213592		0.978836	0.235357	1.25474
400745	M300000357	Pvrl2	poliovirus receptor-related 2	ENSMUSG00000062300	19294		0.383202	0.301408	0.309265	0.436075	0.367627	0.24808	0.886163	0.677625	0.472822	0.725295	0.409402	0.244563		0.569074	1.02651	0.510469	0.374031	0.296174	0.477038	0.829637	0.861777	0.32776	0.191761	0.382514	0.0370338		0.40829	0.311082	0.679665
400749	M300000360	N/A	high mobility group box transcription factor 1	ENSMUSG00000002996	73389		-0.111676	0.103314	-0.0586708	-0.0560741	-0.0245926	-0.294012	-0.658023	-0.516387	-0.329006	-0.847982	-0.448025	-0.166085		-0.494183	-0.724979	-0.940054	-0.865761	-0.428788	0.290947	-0.616875	-0.929012	-0.294671	-0.542396	-0.227409	0.173402		-0.582527	-0.122681	-0.374527
400758	M200002663	Cdkn1b	cyclin-dependent kinase inhibitor 1B	ENSMUSG00000003031	12576		-0.800041	-0.704264	-0.565119	1.1124	1.34471	-0.448924	-1.85847	-1.34473	-1.19705	-2.03536	-1.7517	-1.08686		-0.0410623	-1.29249	-1.37127	-0.907154	-1.45292	-0.813541	-0.154599	-0.516405	-0.346765	-0.895278	-1.22527	-0.525335		0	-0.618491	-0.374471
400785	M300000381	Slc2a3	solute carrier family 2 (facilitated glucose transporter), member 3	ENSMUSG00000003153	20527		-0.0785041	0.0172273	-0.266988	-0.151954	0.0188373	0.154587	0.519925	0.273986	0.228759	1.23082	0.904242	0.357751		-0.0263709	0.195867	0.0862637	0.34138	0.0571152	-0.400722	0.285779	-0.0750132	0.59122	-0.0189742	-0.223242	0.225887		1.94086	-0.098391	0.135658
400799	M300000386	Ranbp2	RAN binding protein 2	ENSMUSG00000003226	19386		0.907973	0.702735	0.433042	0.150266	0.0459632	0.0162608	1.07149	1.08522	0.808752	0.739277	0.817355	0.46049		0.697891	-0.0828184	0.708693	0.320869	0.272317	0.034944	-0.173925	0.150899	0.107693	0.0652919	-0.139619	-0.0932832		0.242855	0.303978	0.120908
400809	M300000393	Pscd2	pleckstrin homology, Sec7 and coiled-coil domains 2	ENSMUSG00000003269	19158		0.311435	0.319215	0.321395	0.274213	0.277175	0.0385959	0.664816	0.539846	0.338021	0.0252296	-0.285069	-0.178489		0.686037	0.545466	0.412638	-0.00876171	-0.0396161	0.260542	0.430135	0.254	0.0789242	-0.14773	0.106205	0.113309		-0.024775	-0.140407	-0.097304
400814	M200001342	Dbp	D site albumin promoter binding protein	ENSMUSG00000059824	13170		0.0028446	-0.0955897	-0.0387936	-0.138153	-0.112039	-0.114909	-1.047	-0.867164	-0.773576	-1.12742	-1.09486	-0.761793		0.391016	-0.110456	-1.05727	-1.43934	-1.04203	1.62766	0.152461	-0.452597	-0.806615	-0.41759	-0.877623	1.15636		-1.95363	-0.817504	-1.39591
400815	M200005678	Car11	carbonic anhydrase 11	ENSMUSG00000003273	12348		0.0433253	0.231375	0.0189699	-0.0143333	0.103629	-0.248198	-0.289864	-0.0623852	-0.120863	-0.927402	-0.892527	-0.647242		0.14103	0.101954	-0.107099	-0.565903	-1.08368	0.256058	0.478837	-0.281553	0.117956	-0.345882	0.183255	0.679876		-0.248996	-0.545417	-0.830592
400823	M300000400	N/A	protein kinase C, alpha	ENSMUSG00000050965	18750		0.398886	0.568503	0.389479	0.455981	0.0532819	0.241681	0.292628	0.081055	0.40933	0.977193	0.830972	0.599363		-0.255264	-0.519512	-0.543069	0.817147	0.752384	-0.490199	-0.137832	-0.380627	-0.373005	1.0018	0.578583	-0.027562		0.878333	0.349495	0.686761
400826	M200009625	Keap1	kelch-like ECH-associated protein 1	ENSMUSG00000003308	N/A		-0.404855	-0.322843	-0.281974	-0.554421	-0.359208	-0.409392	-1.0066	-0.626596	-0.591723	-0.297049	-0.344869	-0.263866		-0.271809	-1.24349	-0.67533	-0.807195	-0.499159	-0.0960036	-0.526901	-0.558715	0.245653	0.0953223	-0.256313	-0.0307954		-0.596983	-0.0788385	-0.457125
400827	M300000403	Keap1	kelch-like ECH-associated protein 1	ENSMUSG00000003308	50868		-0.386762	-0.368247	-0.255688	0.123033	0.184552	-0.2072	-0.823717	-0.661261	-0.598937	-0.768043	-0.887917	-0.214767		-0.281016	-0.793385	-1.16944	-0.2005	-0.269848	-0.520263	-0.543	-0.654343	-0.678131	-0.348521	-0.152224	-0.58746		-0.249156	-0.017155	-0.437231
400837	M300000408	Mobkl2a	MOB1, Mps One Binder kinase activator-like 2A (yeast)	ENSMUSG00000003348	208228		0.971223	0.846415	0.628602	1.90495	1.66605	1.27783	1.77754	1.23048	1.44383	-0.108815	-0.697199	-0.344419		1.26247	1.32864	2.04192	1.11175	0.655968	-0.12169	1.18667	1.48917	0.85479	0.817466	0.325104	0.237308		1.20003	0.324894	1.06172
400846	M300000414	Grik5	glutamate receptor, ionotropic, kainate 5 (gamma 2)	ENSMUSG00000003378	14809		0.114744	0.0709187	0.0171439	0.750047	0.832868	0.128637	-0.0561623	-0.253384	-0.176466	-0.724354	-1.04544	-0.20666		0.0724686	-0.0404331	0.0685747	-0.239422	-0.0563704	0.493603	0.429697	0.299174	0.00425278	-0.229987	-0.454414	0.30812		-0.96775	-0.393432	0.183256
400889	M200005156	Ier3	immediate early response 3	ENSMUSG00000003541	15937		3.02984	2.86073	2.63591	2.1434	1.6075	1.31174	1.30173	0.658563	0.499634	0.347548	-0.266814	-0.132499		2.98393	1.5521	1.05266	1.45425	0.355053	0.574552	3.02613	0.83438	0.303105	0.453883	0.14037	0.139427		0.890389	0.554092	0.453533
400892	M200007657	Klc4	kinesin light chain 4	ENSMUSG00000003546	74764		0.0742076	0.0721852	-0.0973184	-0.220896	-0.084109	-0.3188	-0.358619	-0.209334	-0.330832	-1.16733	-0.955636	-0.718983		-0.147833	-0.594142	-0.87482	-1.40092	-0.850288	0.469796	-0.173782	-0.573632	-0.451363	-1.04333	-0.742226	-0.112604		-1.76206	-0.595745	-0.857957
400940	M200007081	Gdf15	growth differentiation factor 15	ENSMUSG00000038508	23886		0.776569	0.712886	0.734072	0.469306	0.608341	-0.00316676	-0.0785505	-0.282366	-0.313168	-0.285878	-0.268706	-0.162909		0.17614	0.0975939	-0.0853997	-0.24583	0.380718	0.734925	0.686118	-0.39356	-0.130674	-0.117712	-0.0319982	0.751393		-0.63668	-0.629131	-0.343431
400962	M200002783	Mast2	microtubule associated serine/threonine kinase 2	ENSMUSG00000003810	17776		0.343739	0.0531769	0.0235764	0.00406564	-0.0415335	-0.00186919	0.187366	0.0841266	0.022918	0.728903	0.649572	0.537093		-0.0909368	0.0357286	0.157614	0.403986	0.288572	-0.990976	0.101991	-0.190888	0.183251	-0.0334216	-0.189176	-0.309501		0.146829	0.464145	0.936996
400969	M300000481	Nfat5	nuclear factor of activated T-cells 5	ENSMUSG00000003847	54446		0.870964	0.427181	0.482428	0.000299956	-0.0680059	-0.289942	0.526952	0.389361	0.31635	0.489066	1.14999	0.347956		0.0971794	0.0320642	0.440928	-0.257465	-0.204249	0.107366	-0.0135168	-0.190259	-0.278786	-0.197323	-0.236791	-0.0508499		-0.895155	0.00795131	0.527306
400988	M300000492	BC003267	cDNA sequence BC003267	ENSMUSG00000058748	233987		-0.61392	-0.373845	-0.403808	-1.02523	-0.996708	-0.849653	-0.895208	-0.450434	-0.404292	0.0720865	0.189675	0.00330859		-0.833862	-0.895315	-0.238328	0.332084	0.314822	-0.429045	-0.348412	-0.345635	0.157899	0.112875	-0.230964	-0.194812		0.0728195	0.147139	-0.747466
401006	M200012506	Stat3	signal transducer and activator of transcription 3	ENSMUSG00000004040	20848		0.53578	0.251236	0.187926	0.803669	0.77747	0.275556	0.710817	0.496694	0.516028	-0.163645	-0.477791	0.0148415		0.521009	0.196908	0.563658	0.414456	0.100923	0.333807	0.0437506	0.217859	0.0738762	-0.192446	-0.361871	-0.372253		0.271306	0.259838	0.203232
401033	M200012927	Angptl2	angiopoietin-like 2	ENSMUSG00000004105	26360		0.0205873	0.0976183	0.123509	0.395753	0.333606	0.226345	-0.0346122	-0.348374	-0.126311	-0.610789	-0.635043	-0.126599		0.112162	-0.0951902	-0.0228428	-0.177093	0.105324	-0.168956	-0.0199713	0.178931	-0.186975	0.0273124	0.589573	1.52035		-0.402339	-0.038185	-0.267413
401046	M300000531	Adh7	alcohol dehydrogenase 7 (class IV), mu or sigma polypeptide	ENSMUSG00000055301	11529		0.095028	0.173927	0.211706	0.0738593	0.147932	-0.066315	-0.0889785	-0.051944	0.125837	-0.969844	-0.819159	-0.400659		-0.0816193	-0.0337639	-0.509806	-0.765632	-0.671144	-0.0917152	0.211849	-0.13818	0.171131	-0.142324	0.425707	0.342002		-0.154268	-0.48803	-0.886876
401069	M200001502	Eno2	enolase 2, gamma neuronal	ENSMUSG00000004267	13807		0.391211	0.201726	0.155932	0.0300493	-0.0240179	0.0117545	0.814048	0.666484	0.583063	0.916928	0.961181	0.604611		1.06342	0.231979	0.711547	0.216267	0.509539	1.00226	0.631935	0.294859	0.997147	0.716568	0.411941	1.1263		-0.447455	-0.111392	0.808022
401087	M300000547	Pde1c	phosphodiesterase 1C	ENSMUSG00000004347	N/A		0.313759	0.20368	-0.0405113	0.600106	0.318838	0.172199	1.38904	0.835202	0.745447	0.702931	0.620968	0.338338		0.65627	0.00496767	0.651	-0.462375	0.639584	0.0245574	0.241082	-0.167947	-0.314802	0.0389304	0.00701636	-0.0530918		-0.92439	0.120501	1.66083
401094	M300000552	Il11	interleukin 11	ENSMUSG00000004371	16156		-0.18537	-0.214407	-0.0820724	-0.00485496	-0.0728213	0.221197	1.43568	0.744748	0.426514	1.29343	0.588893	0.416649		0.785366	0.558324	1.86765	1.44929	0.417667	-0.292857	1.42508	1.81648	0.712522	0.0181644	0.656961	-0.0369195		1.95939	0.524077	0.900086
401111	M200012882	Coro1c	coronin, actin binding protein 1C	ENSMUSG00000004530	23790		-0.000365165	-0.0524572	0.104829	0.011691	0.151137	-0.305863	0.548881	0.56857	0.412204	0.706059	0.663203	0.439359		-0.251434	0.0604009	0.625376	-0.00276949	0.337908	-0.61588	-0.0479416	-0.0693985	0.276364	-0.107001	-0.0129435	0.0194025		0.317055	0.443667	0.767254
401135	M200005430	Mospd2	motile sperm domain containing 2	ENSMUSG00000061778	N/A		0.557209	0.516279	0.361126	0.619272	0.20342	0.250852	0.963071	0.647601	0.692066	-0.062146	-0.123793	0.0642347		0.420996	0.542682	0.830348	-0.7593	0.0478419	-0.317244	0.429156	-0.174959	0.559688	-0.118814	0.265246	0.112934		0.695942	0.00430703	0.00740247
401164	M200007411	Myo9b	myosin IXb	17925	17925		0.177452	0.164783	0.167464	0.00499127	0.0177284	-0.0373207	0.525314	0.503943	0.383998	0.903592	0.435067	0.346548		-0.323766	-0.0738818	-0.101441	0.168267	-0.25832	-0.319945	-0.41728	-0.353249	-0.371229	-0.155367	-0.396431	-0.509874		0.545451	0.613501	1.05752
401174	M200015767	Rab23	RAB23, member RAS oncogene family	ENSMUSG00000004768	19335		0.164334	0.268828	0.276567	0.137592	0.0321768	-0.175329	1.13803	1.1327	0.837535	0.7331	0.475694	0.215432		0.762211	1.04165	1.48332	0.506931	0.573059	-0.0785045	0.359421	0.557767	0.574321	0.178153	0.0219587	-0.197423		0.369519	0.293119	0.580864
401201	M300000613	Nes	nestin	ENSMUSG00000004891	18008		0.414347	0.506716	0.315508	0.616128	1.20215	0.472198	1.58734	1.18776	0.947713	2.10062	1.2675	1.0156		0.586785	1.3011	0.936082	2.0267	1.62618	-0.978958	0.557661	0.898047	0.603944	1.05838	0.849775	-0.876268		1.49664	0.785523	1.80919
401228	M200004730	Rasa4	RAS p21 protein activator 4	ENSMUSG00000004952	54153		0.252585	0.265666	0.154705	-0.295878	-0.110937	-0.289163	0.104635	-0.034558	-0.183932	1.05402	0.696175	0.208132		-0.0488829	-1.0193	0.231552	0.77643	0.442187	0.613839	-0.122165	-0.291738	-0.134856	0.163924	-0.287266	0.272596		0.0691863	-0.00921272	0.36047
401243	M300000632	1200003C05Rik	RIKEN cDNA 1200003C05 gene	ENSMUSG00000005078	104771		-0.0923482	0.00626541	0.0610905	0.152722	0.173071	0.117654	-0.151369	-0.225566	-0.147806	-0.731289	-0.867981	-0.396078		-0.123499	-0.312265	-0.684377	-0.700432	-0.66024	-0.289079	-0.320815	-0.0609216	-0.563412	-0.331468	-0.509202	-0.375103		-0.478721	0.0355194	-0.554196
401244	M200004803	Cd44	CD44 antigen	ENSMUSG00000005087	12505		0.238124	0.116438	0.178155	0.704702	0.570895	0.52878	1.79995	1.14458	1.10215	1.51417	0.547555	0.83677		0.475681	1.24627	1.97154	2.96593	2.55526	-0.173105	0.298572	1.47059	1.77889	1.78853	1.05828	0.379828		1.41887	0.39015	0.474072
401251	M200005370	Eif2ak4	eukaryotic translation initiation factor 2 alpha kinase 4	ENSMUSG00000005102	27103		0.27341	0.273008	0.263477	-0.115977	0.0334537	-0.10578	0.757394	0.701181	0.52153	0.532707	0.529998	0.0582659		0.524678	1.15038	1.21746	1.22452	1.09263	0.445907	0.13591	0.487453	0.308624	0.327706	0.487473	0.205235		0.18683	0.223836	0.827081
401252	M200001010	Wdr1	WD repeat domain 1	ENSMUSG00000005103	22388		0.475066	0.340084	0.17621	0.305243	0.364213	0.244086	0.895961	0.770317	0.602526	1.16637	1.03374	0.540682		0.180898	-0.0655297	0.592323	0.710827	0.0472282	-1.04971	-0.0493185	-0.285187	0.0700491	-0.340663	-0.662582	-0.996323		0.707002	0.785546	0.82259
401263	M300000643	Klf5	Kruppel-like factor 5	12224	12224		0.449588	0.314595	0.29184	0.534421	0.434932	0.414743	2.12526	1.71759	1.21015	1.35295	0.659522	0.449027		-0.17467	0.818526	1.70589	1.42211	0.528833	-0.343071	-0.181754	1.17944	1.27122	0.636568	0.314785	-0.277876		1.73407	0.258606	0.91095
401264	M300000642	Klf5	Kruppel-like factor 5	ENSMUSG00000005148	12224		-0.0879452	-0.220337	-0.0398817	0.624744	0.449794	0.56411	3.00086	2.07078	1.98659	2.23536	1.24002	0.743768		-0.169962	1.06077	1.88655	1.45913	0.95528	-0.00691833	-0.0271118	1.79684	1.49824	0.768342	0.636634	0.280286		2.0104	0.505043	1.07543
401303	M200007358	Slc1a3	solute carrier family 1 (glial high affinity glutamate transporter), member 3	ENSMUSG00000005360	20512		0.120847	0.165737	-0.0215321	0.200069	0.0695703	0.124462	-0.401281	-0.466662	-0.343214	-1.28526	-1.19648	-0.890277		1.02784	0.864786	1.00091	-0.0157872	0.696063	1.24713	1.26686	0.910675	0.780483	0.642571	0.692991	1.44525		-0.941298	-0.549457	-0.648088
401311	M300000670	Fbxo11	F-box protein 11	ENSMUSG00000005371	225055		0.643286	0.62127	0.536957	0.0163529	-0.0849572	-0.0014601	0.547934	0.470841	0.428767	0.319956	0.422875	0.222084		0.11798	-0.258018	-0.034809	0.145709	-0.338687	-0.00189496	-0.00546564	-0.0542747	-0.0249606	0.385965	-0.0661361	-0.264826		0.0159094	0.050349	0.192401
401324	M200006185	Cic	capicua homolog (Drosophila)	ENSMUSG00000005442	71722		0.0574307	0.0569694	-0.0531523	0.87885	1.0375	0.405183	0.218752	-0.0628481	-0.0567705	-0.345464	-0.51835	-0.0136133		0.134057	0.718326	0.607515	0.222883	0.0432396	0.151156	0.637666	0.185175	-0.274027	-0.299097	-0.20261	0.31989		-0.265934	0.210695	0.778528
401334	M200001141	Dnajb1	DnaJ (Hsp40) homolog, subfamily B, member 1	ENSMUSG00000005483	81489		1.89877	1.75674	1.44955	1.27073	1.03384	0.679848	0.82335	0.826571	0.519784	0.130251	0.0839651	-0.0501065		2.37825	1.74283	0.670587	0.34305	0.160469	-0.255328	1.70889	1.56129	0.602566	-0.0705083	-0.0450976	-0.146736		0.302134	0.0635613	0.242466
401340	M200002567	Cugbp1	CUG triplet repeat, RNA binding protein 1	ENSMUSG00000005506	N/A		0.334848	0.366129	0.189972	0.0444126	0.230188	-0.273888	0.644677	0.627088	0.467132	0.131009	-0.0815351	0.0528614		0.675234	0.386487	0.089812	-0.179959	0.00981214	-0.195652	-0.0991296	0.134212	-0.0335807	-0.32119	-0.828836	-0.458381		-0.120417	-0.138965	0.669744
401349	M300000689	N/A	N/A	N/A	N/A		0.401129	-0.149351	0.103438	0.0077912	0.0502769	0.273983	1.55074	1.39932	0.742815	0.20286	-0.205222	0.149124		0.0286031	0.233864	1.05415	-0.0553535	0.344966	0.0238362	-0.262991	0.255913	0.388678	0.0435479	-0.231704	-0.110397		0	0	0
401362	M200004751	Mef2c	myocyte enhancer factor 2C	ENSMUSG00000005583	17260		0.151077	0.210008	-0.00603267	0.644798	0.725519	0.098289	0.643004	0.630791	0.695108	-0.81544	-0.806608	-0.241289		0.259829	0.251392	-0.427885	-1.07244	-1.12773	-1.39784	-0.177991	-0.118579	-0.817679	-1.51978	-1.70634	-1.52395		-0.542307	0.402854	-0.143203
401364	M200003371	Tnfrsf11b	tumor necrosis factor receptor superfamily, member 11b (osteoprotegerin)	ENSMUSG00000063727	18383		0.21762	0.288471	0.160273	-0.0426729	0.0970532	-0.0481043	1.12665	1.03017	0.928071	1.17472	1.44564	0.873799		0.290936	0.196553	-0.365354	-0.56575	-0.310637	-0.996261	-0.135452	-0.249458	-0.385374	-0.713603	-1.5095	-1.63455		0.69251	1.13149	1.00635
401369	M300000700	Mrvi1	MRV integration site 1	ENSMUSG00000005611	17540		-0.113841	0.125839	0.198838	-0.296526	0.0405281	-0.373058	1.2881	1.43551	1.21058	1.48489	1.37891	0.93526		-1.12609	-0.45865	-0.12503	-0.608755	-1.46249	-3.383	-1.37193	-1.10697	-0.941712	-1.64587	-2.57277	-2.74797		1.03575	2.03563	2.5115
401412	M300000724	Metap1	methionyl aminopeptidase 1	ENSMUSG00000005813	75624		0.0395085	0.171517	0.108113	-0.185723	-0.100293	-0.346314	0.620411	0.605404	0.359183	0.778117	0.698588	0.534082		0.319133	0.341416	0.837208	0.373182	0.384078	0.382397	-0.224923	0.247679	0.97231	0.775952	0.193075	0.00825472		0.6178	0.0188727	0.291136
401423	M200004661	N/A	N/A	ENSMUSG00000005875	73167		0.462001	0.541632	0.449477	0.833029	0.745391	0.546871	0.177269	-0.138561	-0.0319713	-0.353388	-0.366701	-0.0501749		0.0786859	0.292562	-0.113824	-0.120508	-0.231571	-0.390005	0.0904992	0.14916	-0.575477	0.429553	-0.447972	0.098848		0.0980338	0.0754826	0.28568
401445	M200002464	Ephb3	Eph receptor B3	ENSMUSG00000005958	13845		-0.0599123	0.00555255	0.11207	-0.0667038	-0.0111977	-0.0732797	-0.879599	-0.796137	-0.570032	-0.361791	-0.293897	0.152327		-0.363999	-1.61652	-1.07108	-1.40082	-0.592654	-0.127753	-0.557484	-0.476285	-0.230422	-0.127121	-0.610108	-0.249366		-0.580178	-0.21649	-0.334561
401447	M200002897	Tuft1	tuftelin 1	ENSMUSG00000005968	22156		0.160716	0.111181	0.0783943	0.258585	0.334028	0.288128	1.27566	1.12795	1.06418	0.44826	0.27466	0.140323		1.07457	1.0477	1.8255	0.576387	0.389118	0.20167	0.905355	1.26621	0.102466	0.728282	-0.085087	0.378703		0.547484	0.313537	0.319824
401460	M200006059	BC003331	cDNA sequence BC003331	ENSMUSG00000006010	N/A		0.0212698	0.0906015	0.0671754	0.427129	0.322922	-0.0595733	-0.144778	-0.102502	-0.0494506	-0.731384	-0.777746	-0.225127		0.143494	0.0354719	-0.38747	-0.492684	-0.776486	-0.24248	-0.766654	-0.493935	-0.76426	-0.637731	-0.808926	-0.561947		0.12405	-0.265404	-0.499423
401481	M300000755	Npal1	NIPA-like domain containing 1	70701	70701		0.0250182	-0.0613289	-0.0672786	0.521993	0.511979	0.170751	2.82618	2.40543	1.69069	2.36446	1.75256	1.09432		1.07528	2.7813	1.99816	2.53671	2.18185	0.506568	1.03316	2.74357	2.43898	2.01799	1.86318	0.71549		2.88171	0.825687	1.67014
401482	M200008130	Npal1	NIPA-like domain containing 1	ENSMUSG00000067219	70701		0.141496	-0.20335	0.0810281	0.546043	0.429096	0.253687	2.77018	2.2544	1.7239	2.33254	1.40861	0.893367		1.06644	0.803359	1.30419	1.31893	1.07276	0.525589	1.25032	1.99882	2.14318	1.6087	1.21288	0.662466		2.47826	0.958941	1.72169
401498	M200003051	Fblim1	filamin binding LIM protein 1	ENSMUSG00000006219	74202		0.391699	0.351933	0.307057	-0.0994055	-0.0771927	-0.035225	0.832258	0.797669	0.659217	0.383665	0.164691	-0.059359		-0.227173	-0.427782	-0.0140777	-0.328183	-0.372325	-0.37431	0.0373398	0.0193313	-0.156933	-0.80002	-0.738165	-0.699974		-0.101424	0.495766	0.372049
401517	M200012113	Tmbim1	transmembrane BAX inhibitor motif containing 1	ENSMUSG00000006301	69660		0.0814433	0.131451	0.0845068	0.00204449	0.144221	-0.127819	0.521805	0.34328	0.266492	0.931427	0.679707	0.289438		0.200143	0.387807	1.08287	0.878756	0.82042	0.379709	0.329002	0.546499	0.30829	0.661284	0.298552	0.415479		0.500827	0.279416	0.184404
401564	M300000805	Epha2	Eph receptor A2	ENSMUSG00000006445	13836		1.32866	0.906632	0.851206	1.43363	1.1797	0.834342	1.72905	1.0698	0.851413	0.839607	0.0945322	0.29412		1.4732	1.88615	1.65475	1.62121	1.48565	0.382347	1.24066	1.54189	0.976166	1.32794	1.11658	1.02779		0.929658	0.435679	1.40113
401583	M300000819	Ptbp1	polypyrimidine tract binding protein 1	ENSMUSG00000006498	236294|19205		0.326538	0.149821	0.227158	0.899867	0.683641	0.778171	0.405036	-0.166571	0.232618	0.197773	-0.0942765	0.152407		-0.216527	-0.0509559	-0.0284686	-0.00888059	0.59818	-0.552214	0.182698	-0.138393	0.771863	0.445941	0.346802	0.00442727		0.0820452	-0.0038063	0.251287
401585	M300000820	Mvd	mevalonate (diphospho) decarboxylase	ENSMUSG00000006517	192156		-0.381538	-0.196773	-0.0175369	-0.27145	-0.144363	-0.289706	-0.290782	-0.0724735	-0.229721	-0.933324	-0.731552	-0.745074		1.27465	1.23986	1.02565	-0.506337	1.11172	2.09891	1.34826	1.23032	1.15564	-0.324277	0.659618	2.17328		-0.868754	-0.936429	-0.877371
401620	M300000838	Slc5a6	solute carrier family 5 (sodium-dependent vitamin transporter), member 6	ENSMUSG00000006641	330064		0.260227	0.182355	0.0674357	0.09651	0.0896067	0.0322308	0.676162	0.610936	0.615336	0.63164	0.347473	0.218952		0.606297	0.143919	-0.148412	0.000893057	0.00815352	-0.157283	-0.169496	-0.245396	-0.450866	-0.068437	-0.302556	-0.107386		0.526752	0.61462	0.619618
401622	M200000365	N/A	N/A	ENSMUSG00000006646	17527		0.0912103	0.163998	0.00803241	-0.125372	0.0465278	-0.341674	-0.46129	-0.131716	-0.0992934	-0.759071	-0.692723	-0.427593		0.0952354	-0.0913012	-0.0797437	-0.48522	-0.349126	-0.00370188	-0.120079	-0.196336	-0.209032	-0.229988	-0.297025	0.0464472		-0.462569	-0.144093	-0.797152
401650	M200001303	Kif5b	kinesin family member 5B	ENSMUSG00000006740	16573		0.578707	0.474618	0.348385	0.391058	0.264142	0.153957	0.781022	0.729019	0.756074	0.355096	0.253287	0.546688		0.107963	0.0609891	0.41641	-0.417152	-0.0699435	-0.871476	-0.37207	-0.186111	-0.432874	-0.312255	-1.02723	-0.870981		0.0557845	0.465602	0.146427
401667	M200009540	Tmco6	transmembrane and coiled-coil domains 6	ENSMUSG00000006850	71983		-0.0737109	-0.0569514	-0.0459981	-0.241125	-0.144474	-0.00335733	-0.741627	-0.37536	-0.356808	-0.683395	-0.523643	-0.323098		0.113805	-0.222103	-0.989389	-0.326008	0.0419189	0.676165	-0.284661	-0.553637	-0.34949	-0.108336	0.0936593	0.762329		-1.17652	-0.479422	-1.17224
401669	M300000862	Actg2	actin, gamma 2, smooth muscle, enteric	ENSMUSG00000059430	11468		0.521517	0.241596	0.232316	0.442258	0.307939	0.253765	1.38597	1.42482	1.14636	1.88294	1.69499	1.11677		0.071647	0.272404	0.654168	1.18749	0.897943	-2.03411	-0.328839	-0.648267	-0.194546	-0.267779	-0.0834481	-1.56067		1.52039	1.47512	1.86809
401736	M200005178	Stard5	StAR-related lipid transfer (START) domain containing 5	ENSMUSG00000046027	170460		-0.133145	-0.122147	-0.138148	-0.144034	-0.298587	0.0474824	-0.870958	-0.951511	-0.384822	-0.718784	-0.257973	-0.334108		-0.26382	-0.36307	-1.03902	-0.181768	0.0166027	0.272349	-0.293769	-0.238989	-0.40214	0.191676	0.273599	0.526163		-1.30692	-0.249572	-0.934373
401740	M300000903	Haghl	hydroxyacylglutathione hydrolase-like	ENSMUSG00000061046	68977		-0.257991	-0.178204	-0.235368	0.105176	-0.0265845	-0.211322	-0.561748	-0.391465	-0.181041	-1.04372	-0.938962	-0.353524		-0.299655	-0.45794	-0.568152	-1.10296	-0.578609	-0.396787	-0.0911635	-0.0600473	-0.428531	-0.165807	0.0258888	-0.0890277		-0.766422	-0.358317	-0.712983
401752	M300000909	Homer1	homer homolog 1 (Drosophila)	ENSMUSG00000007617	26556		-0.101348	0.0503262	-0.0480945	0.14096	0.0256032	-0.119682	1.14476	0.757962	0.951769	0.358132	-0.0365863	0.0478679		0.339035	0.690428	1.4473	1.39954	0.958594	-0.579503	0.196524	1.01969	1.05256	0.078115	0.0296106	-0.153763		1.75403	-0.0645829	0
401757	M200005924	Cav1	caveolin, caveolae protein 1	ENSMUSG00000007655	12389		0.636141	0.573771	0.460292	0.5112	0.312731	0.287527	1.38611	1.30735	1.10756	1.69021	1.38859	1.2781		-0.0299062	0.786339	0.674689	0.732213	0.384903	-0.32497	-0.301542	-0.0807695	0.179675	0.420718	0.281673	0.0743006		1.08542	0.516511	0.998045
401767	M200007792	0610009B22Rik	RIKEN cDNA 0610009B22 gene	ENSMUSG00000007777	66050		-0.179222	-0.0657193	0.0373726	-0.260757	-0.402798	-0.308807	-0.946946	-0.731877	-0.465523	-0.698738	-0.221041	-0.198182		-0.538899	-0.762292	-1.06794	-0.866314	-0.606301	-0.121774	-0.229046	-0.867197	-0.0337075	-0.461762	-0.330707	-0.00125273		-0.635213	-0.410943	-1.11545
401790	M200000033	Id3	inhibitor of DNA binding 3	ENSMUSG00000007872	15903		0.556306	0.487453	0.48719	0.81184	0.728304	0.780258	-0.379029	-0.642196	-0.383264	-1.33268	-1.23564	-0.691168		1.48052	1.15276	0.804856	-0.828432	-1.10186	1.35885	1.5119	0.718149	-0.679856	-1.09928	-0.151785	1.67747		-1.66086	-0.553891	-0.715075
401797	M200002405	Ssbp4	single stranded DNA binding protein 4	ENSMUSG00000070003	76900		-0.340721	-0.346835	-0.402569	0.328718	0.376581	0.232706	-0.199427	-0.43741	-0.245949	-0.636186	-0.891726	-0.44755		0.175373	0.747882	-0.0813675	0.0899319	-0.143763	0.402052	0.911391	0.142328	0.10461	0.172342	-0.199657	0.284792		-0.266665	-0.226322	0.0636577
401825	M200002429	Fhl2	four and a half LIM domains 2	ENSMUSG00000008136	14200		0.530786	0.437197	0.265251	0.583216	0.419542	0.169331	1.60938	1.52353	1.13556	0.558802	-0.293203	-0.519026		1.18896	1.29693	1.59637	0.765338	0.197509	-0.549255	1.10938	1.28442	0.63025	0.302809	-0.135493	-0.0744558		0.812195	0.629756	0.47258
401832	M200007760	Lass4	longevity assurance homolog 4 (S. cerevisiae)	ENSMUSG00000008206	67260		-0.0304093	-0.0251246	-0.00682421	-0.152789	-0.0404004	-0.239877	-0.442822	-0.222285	-0.286418	-0.694848	-0.656808	-0.58509		0.259017	-0.0427693	0.162675	-0.447556	-0.304227	0.420163	0.209293	0.25902	0.333442	-0.498319	-0.0279385	0.579684		-0.819009	-0.108881	-0.515647
401844	M200009688	Sertad1	SERTA domain containing 1	ENSMUSG00000008384	55942		0.76648	0.641019	0.662436	0.617648	0.647502	0.369947	0.750655	0.596572	0.635243	0.52986	0.266595	0.298868		1.57849	0.62202	0.955248	0.815115	0.727364	-0.290959	1.3091	0.873359	0.508413	0.643065	0.381724	0.175996		0.866257	0.228618	0.422263
401854	M300000966	Eif4g1	eukaryotic translation initiation factor 4, gamma 1	ENSMUSG00000045983	208643		0.0881224	-0.149166	-0.400358	1.14295	1.23785	-0.0625443	-0.149087	-0.137247	-0.40758	-0.963802	-1.074	-0.0955648		-0.0599161	-0.0908404	-0.155431	0.53867	0.259175	-0.824693	0.323694	0.242121	-0.264574	-0.0473805	-0.249538	-0.674681		0.0596682	0.281806	0.116691
401858	M300000969	Cyp2c66	cytochrome P450, family 2, subfamily c, polypeptide 66	ENSMUSG00000067229	69888|669950		-0.381359	-0.343251	-0.293428	-0.475257	-0.181867	0.0666422	0.52374	0.290279	-0.0377745	1.55758	1.16123	0.370884		1.86231	-0.242747	-0.243462	1.11481	0.389541	0.194136	0.109121	-0.00933681	0.739179	0.0880469	1.11141	-0.0618832		-0.907802	0.922868	-0.707366
401865	M300000972	Ubqln4	ubiquilin 4	ENSMUSG00000008604	94232		0.0412204	0.0353032	-0.131344	-0.169055	-0.104683	-0.0973712	0.0539436	-0.0340888	-0.00355569	0.701473	0.757061	0.249296		0.00948157	-0.22191	0.515842	0.962999	0.943126	0.11412	-0.120938	-0.161224	1.62167	0.315604	0.873822	0.162029		0.156577	0.0861264	0.481429
401871	M300000978	Zfp422-rs1	zinc finger protein 422, related sequence 1	ENSMUSG00000008686	N/A		-0.168677	0.198771	-0.199205	0.220392	1.92267	-0.129914	0.839546	0.870633	1.02497	0.113145	-0.0688508	0.677496		-0.559263	0.189783	0.806303	0.608225	0.798158	-0.550694	-0.250366	0.498763	1.88048	0.0808162	0.260053	0.104981		0.864579	0.306028	0.483231
401878	M300000981	EG245174	predicted gene, EG245174	ENSMUSG00000060336	245174		-0.261883	0.0885083	-0.141303	-0.376883	-0.320098	-0.559493	-1.09406	-0.724128	-0.430822	-0.379666	-0.469058	-0.181308		-0.959647	-1.75332	-0.86545	-0.37418	-0.328006	-0.93217	-0.517506	-0.423457	-0.402896	-0.312216	-0.896828	-0.313308		-0.0332973	0.0698069	-0.41524
401902	M200009168	Vps72	vacuolar protein sorting 72 (yeast)	ENSMUSG00000008958	21427		-0.198453	-0.193335	-0.0939545	-0.00705444	0.0395828	-0.0702666	-0.565127	-0.355116	-0.447323	-0.631658	-0.694486	-0.258085		-0.429746	-0.298821	-0.737801	-0.511311	-0.447971	0.153324	-0.209404	-0.686576	-0.604131	-0.164462	-0.0784334	0.139806		-0.728694	-0.38425	-0.301944
401909	M300001006	4732495E13Rik	RIKEN cDNA 4732495E13 gene	ENSMUSG00000009035	223693		0.128	0.119033	0.00372605	0.891395	0.925598	0.378963	0.0692584	-0.285613	-0.0260774	-0.749315	-0.819645	-0.116976		-0.0307311	0.0465236	-0.405592	-0.287005	-0.189504	-0.812833	0.181361	-0.0545777	-0.401872	-0.121196	-0.219837	-0.250546		-0.295145	0.126493	0.217332
401956	M300001035	Met	met proto-oncogene	ENSMUSG00000009376	17295		0.785741	0.595366	0.552203	0.312413	0.0778127	0.412458	0.422446	0.0815344	0.47227	0.443237	0.156313	0.0822075		0.209934	0.10844	0.192099	0.248088	0.530867	0.233746	0.257322	0.189903	0.613202	0.636728	0.794753	0.605979		-0.0879938	-0.270788	-0.301121
402000	M300001060	G0s2	G0/G1 switch gene 2	ENSMUSG00000009633	N/A		-0.349643	-0.141311	-0.209291	-0.509712	-0.219466	-0.51635	-1.55383	-1.11436	-1.25551	-0.990032	-0.812905	-0.605162		-0.24191	-1.03142	-1.38199	-1.30821	-0.853534	0.261202	-1.08914	-1.21795	-0.746103	-1.08761	-0.532223	-0.291271		-3.15517	-0.929811	-1.71406
402018	M200008415	Nuak2	NUAK family, SNF1-like kinase, 2	ENSMUSG00000009772	74137		1.40347	1.00801	0.715325	0.720652	0.546589	0.419475	2.10036	1.56589	1.18786	1.82643	1.06736	0.713305		2.65727	3.03679	3.27415	2.70069	1.82647	1.38387	2.7892	2.70995	3.36148	1.91083	1.35741	1.80228		1.0582	0.725437	0.873346
402045	M200006410	Hyal1	N-acetyltransferase 6	ENSMUSG00000010051	56441		0.448933	0.285251	0.290239	0.349362	0.424593	0.312425	0.920439	0.725325	0.527299	1.0818	0.574844	0.402515		-0.0017509	-0.317794	-0.261118	0.548839	0.0156693	-0.0192546	-0.24634	-0.430735	-0.17493	-0.282916	-0.0151515	-0.00760154		-0.020815	0.0297369	0.384899
402047	M200003065	N/A	Ras association (RalGDS/AF-6) domain family 1	ENSMUSG00000010067	56289		0.0472	0.0845697	0.0293622	0.0897237	0.0760976	-0.141087	0.578416	0.46569	0.278267	0.928062	0.248673	0.450019		0.0796731	0.120568	0.738741	1.25481	1.2132	-0.202983	0.211265	0.172344	0.33679	0.532668	0.4604	-0.224998		0.99946	0.232307	0.656546
402059	M200009846	Stx5a	syntaxin 5A	ENSMUSG00000010110	56389		0.2101	0.37832	0.23899	0.103726	0.187472	0.0640022	-0.0409554	-0.145515	0.129344	-0.660863	-0.792551	-0.188111		-0.283776	0.153808	-0.320658	-0.7035	-0.0359604	-0.403528	-0.240025	-0.44345	-0.705088	-0.276525	-0.42748	-0.462633		-0.587534	-0.188712	-0.232331
402071	M200006180	AI597479	expressed sequence AI597479	ENSMUSG00000010290	98404		0.0141703	0.0235648	-0.0449316	-0.418059	-0.451456	-0.33818	-0.894431	-0.572366	-0.359005	-0.156113	0.134289	0.0550814		-0.170426	-1.12501	-0.859209	-0.43422	-0.300276	0.183122	-0.456741	-1.17372	-0.31727	-0.278364	-0.232282	-0.0404397		-0.560764	-0.550367	-0.606389
402072	M200005513	Tmem86a	transmembrane protein 86A	ENSMUSG00000010307	67893		-0.729642	-0.428116	-0.408513	-0.453922	-0.389075	-0.380388	-1.09912	-0.726014	-0.826508	-0.941491	-0.142732	0.0183416		-0.226513	-0.455421	-1.57531	-1.76606	-0.309797	1.1711	-0.276202	-0.6001	-0.670047	-0.55271	-0.024395	0.809327		-0.940799	-0.268762	-0.590029
402105	M200004739	Plcd1	phospholipase C, delta 1	ENSMUSG00000010660	18799		0.157908	-0.11538	-0.0100137	0.0766684	0.160004	0.0132196	0.558711	0.317026	0.275255	0.618981	0.225938	0.373833		0.272892	0.238572	0.42866	0.486382	0.0165187	-0.637914	0.0249564	0.31495	-0.00915067	0.19473	-0.520876	-0.277238		0.714307	0.638498	0.907969
402118	M200012794	Grid2ip	glutamate receptor, ionotropic, delta 2 (Grid2) interacting protein 1	ENSMUSG00000010825	170935		0.651387	0.629023	0.356268	0.389151	0.65669	0.402406	2.31169	1.13328	1.77595	0.61039	0.211353	0.205913		0.607568	-0.325706	1.12993	0.579133	0.517561	0.350977	0.0260221	-0.204237	-0.335253	-0.0467246	0.65948	0.189751		0.0734759	-0.129747	0.0167607
402141	M200001757	Vipr2	vasoactive intestinal peptide receptor 2	ENSMUSG00000011171	22355		0.183945	0.0423523	0.100686	0.867612	0.82385	0.631956	1.1146	0.723539	0.315488	0.680677	0.0700515	0.00405702		1.26318	1.00758	1.31499	1.01652	0.247118	-0.0332533	0.811004	0.840033	0.477071	-0.187436	-0.233065	0.124629		0.587613	-0.0687849	0.209204
402147	M200016039	Adam19	a disintegrin and metallopeptidase domain 19 (meltrin beta)	ENSMUSG00000011256	11492		0.238235	0.242802	0.0439633	-0.092824	-0.020614	-0.223644	1.26208	1.07548	0.741343	2.04035	1.35118	0.642425		0.359203	0.837174	2.08818	2.25266	1.55725	-0.0499504	0.327868	1.19304	1.6568	1.26326	1.17297	0.285482		1.17358	0.449599	0.869045
402193	M200014920	1600014C10Rik	RIKEN cDNA 1600014C10 gene	ENSMUSG00000054676	72244		-0.218831	-0.112304	-0.0819317	-0.244626	-0.245473	-0.394726	-0.696017	-0.471401	-0.169691	-0.657746	-0.489131	-0.297387		-0.277916	-0.989611	-0.957107	-0.674862	-0.321615	0.115912	-0.715725	-0.522964	0.423151	-0.389277	-0.132531	0.0763832		-0.774728	-0.404625	-0.90203
402204	M200002842	Pcqap	positive cofactor 2, multiprotein complex, glutamine/Q-rich-associated protein	ENSMUSG00000012114	94112		0.232181	0.224341	0.190542	-0.0566946	0.00792293	-0.298835	0.402144	0.356525	0.243656	0.958694	0.929185	0.175453		-0.177875	-0.167459	0.743271	0.614053	0.552568	-0.127754	0.217539	0.136929	0.405846	0.390536	0.0968146	-0.112446		-0.033498	0.0309058	0.587737
402234	M300001183	Mlkl	mixed lineage kinase domain-like	ENSMUSG00000012519	74568		0.0867803	0.0590961	-0.00452474	0.19107	0.123749	-0.0234886	1.1649	0.819762	0.414401	1.01135	0.565759	0.167241		0.275986	0.677809	0.983256	1.20691	1.16658	0.431101	0.319789	0.594851	0.885472	0.335675	1.23143	0.73007		0.871244	0.0817882	0.146266
402277	M200005759	Arih2	ariadne homolog 2 (Drosophila)	ENSMUSG00000064145	23807|432565		0.174252	0.250025	0.154212	0.284639	0.210923	-0.0052261	0.714555	0.651501	0.47052	0.430095	-0.065424	0.196096		0.4652	0.868193	1.00897	0.689272	1.0067	-0.0516075	0.669623	0.507449	0.381929	0.443575	0.517533	-0.0971584		0.603503	0.301985	0.290363
402301	M200007188	Tmem175	transmembrane protein 175	ENSMUSG00000013495	72392		-0.0336047	-0.0308176	0.0010062	-0.0682966	-0.161513	-0.00331669	-0.209478	-0.139778	-0.0584373	-0.60775	-0.677866	-0.334512		0.0586065	-0.631858	-0.194282	-0.74779	-0.812449	-0.140587	-0.170869	-0.0950963	-0.836938	-0.0339818	-0.306931	0.234926		-0.615821	-0.192626	-0.349313
402322	M200000194	Pea15	phosphoprotein enriched in astrocytes 15	ENSMUSG00000013698	18611		-0.103753	-0.0353907	-0.0598911	-0.156889	-0.1932	-0.284611	0.229159	0.206124	0.197438	0.618469	0.735539	0.429967		-0.0500435	-0.12158	-0.0320484	-0.205223	0.225758	-0.445424	-0.204574	-0.262942	-0.0677492	-0.154238	-0.176835	-0.336537		0.161978	0.090443	0.326278
402374	M300001267	Pcmtd1	protein-L-isoaspartate (D-aspartate) O-methyltransferase domain containing 1	ENSMUSG00000051285	319263		0.159131	0.31922	-0.0183039	0.671325	0.535063	0.263034	-0.127702	-0.287865	-0.0722134	-1.22735	-0.818962	-0.265303		0.0896075	-0.247405	-0.979036	-1.0408	-0.635657	-0.337211	-0.119894	-0.103706	-0.416839	-0.99392	-0.756112	-0.213806		-0.270875	-0.0265082	-0.493196
402420	M300001301	Ankrd28	ankyrin repeat domain 28	ENSMUSG00000014496	105522		0.209351	0.336899	0.0909288	0.36226	0.110278	0.0730234	1.92623	1.33009	1.41247	1.70558	1.17695	0.789009		0.523373	1.00531	1.94738	1.82403	1.1229	0.37066	0.144795	1.07257	1.57475	1.45953	0.736407	0.91268		1.76179	0.222984	1.43068
402441	M200000282	Csf1	colony stimulating factor 1 (macrophage)	ENSMUSG00000014599	12977		0.253616	0.364899	0.223615	0.368612	0.222809	0.072653	1.14023	0.640229	0.463597	0.833012	0.0273522	0.15614		0.274304	0.522853	0.830494	1.47645	0.829692	0.347762	0.218915	0.310149	0.765066	0.443197	0.222276	0.25145		0.274049	0.326934	0.739294
402450	M200001556	2310061C15Rik	RIKEN cDNA 2310061C15 gene	ENSMUSG00000014633	66531		-0.431028	-0.186713	-0.0230112	-0.248174	-0.167236	-0.419106	-0.548961	-0.557475	-0.300235	-0.719313	-0.656151	-0.336938		-0.120579	-0.639994	-0.477325	-0.849883	-0.737176	-0.0402835	0.113203	-0.524824	-1.10892	-0.41992	-0.132435	0.561632		-0.653282	-0.430845	-0.922234
402490	M300001345	BC053440	cDNA sequence BC053440	234344	234344		0.119193	0.156493	0.422285	0.000431035	-0.104065	-0.329528	0.418783	0.400381	0.15191	0.896859	0.858153	0.142345		-0.541264	-0.126016	0.166889	0.338962	0.24827	-0.257564	0.112371	-0.216051	0.156262	0.143399	0.0280393	-0.243281		0.0329524	0.0719391	0.704318
402503	M200000556	Gata2	GATA binding protein 2	ENSMUSG00000015053	14461		-0.141647	-0.137067	-0.134612	-0.682284	-0.431293	-0.56523	-0.974144	-0.691087	-0.594332	-0.00906593	0.618891	-0.0885818		0.508785	-0.155174	0.787297	0.371728	-0.0405815	0.330497	0.434147	0.39705	1.44174	0.592764	0.529511	0.317316		-0.319706	0.0950176	-0.0679319
402530	M200009328	Aldh1a3	aldehyde dehydrogenase family 1, subfamily A3	ENSMUSG00000015134	56847		-0.171443	-0.221033	-0.0751245	-0.0869712	0.0311272	-0.00745468	0.834256	0.483918	0.21658	2.44757	1.3143	0.259371		0.589189	0.749111	1.97302	4.16701	2.98567	-0.104929	-0.297313	0.976753	1.97248	2.05208	0.504698	-0.261828		2.3824	-0.170654	0.364244
402532	M200016251	Actn1	actinin, alpha 1	ENSMUSG00000015143	109711		0.489054	0.585043	0.400733	0.542522	0.527044	0.137704	1.0957	0.735222	0.572301	1.18425	0.421863	0.693909		-0.396128	0.440391	0.23119	0.176351	0.320805	-1.35459	0.382879	-0.00756888	-0.104359	0.0768166	-0.730256	-0.750892		0.061411	0.641884	1.35353
402541	M300001376	Cnksr3	Cnksr family member 3	ENSMUSG00000015202	215748		0.278383	0.242543	0.250807	0.124768	0.121798	-0.134654	0.676907	0.876796	0.639045	0.263676	0.44338	0.206684		-0.166825	-0.537959	-0.12807	-0.835644	-0.295279	-0.642922	-0.688307	-1.04119	-1.02903	-0.679172	-0.116029	-0.349554		-0.177844	0.419628	0.192444
402566	M200000532	Gadd45b	growth arrest and DNA-damage-inducible 45 beta	ENSMUSG00000015312	17873		0.86898	0.362172	0.29942	0.821857	0.520815	-0.0441246	1.97071	1.84833	1.50483	1.63949	0.662741	0.621835		1.02304	0.809829	0.729732	0.109377	-0.0481026	-0.350396	0.673204	0.26989	0.182512	-0.685558	-1.15246	-1.17517		1.34081	0.685788	0.859544
402630	M300001433	Srf	serum response factor	ENSMUSG00000015605	20807		1.59063	1.16721	0.937278	1.13539	1.15471	1.01874	1.89854	1.80433	1.44832	0.446618	0.00645586	-0.476123		2.21858	2.15712	2.03929	0.830207	-0.185314	-0.698883	1.60399	1.45165	0.515852	-0.0439218	-0.889931	-0.403155		0.459549	0.379046	0.627149
402659	M200006499	Plekho1	pleckstrin homology domain containing, family O member 1	ENSMUSG00000015745	67220		-0.0379392	0.0606129	-0.0658482	0.20717	0.457917	-0.0827454	0.776041	0.752572	0.603253	0.327789	-0.144272	-0.00726299		0.575693	0.498312	0.844022	0.32043	0.52243	-0.381097	0.882428	0.47156	0.399345	-0.114752	-0.401314	-0.272136		0.486486	0.397751	0.559053
402666	M200012235	Map3k7ip2	mitogen-activated protein kinase kinase kinase 7 interacting protein 2	ENSMUSG00000015755	68652		0.321228	0.341629	0.328542	0.209824	0.210042	0.0700982	0.707928	0.655455	0.533562	0.101402	0.459044	0.0702547		0.847443	0.37669	0.011773	0.0818505	-0.179685	0.102846	-0.0885928	-0.115318	0.0582601	-0.316129	-0.610106	-0.476212		-0.205091	-0.0443376	-0.159101
402669	M300001452	Eps8	epidermal growth factor receptor pathway substrate 8	ENSMUSG00000015766	13860		0.0491237	0.245449	0.0504619	-0.0326408	-0.0995057	-0.247543	0.149042	0.0267705	-0.0343113	1.51075	1.19605	0.958073		0.974286	0.607289	1.52145	2.16693	2.50628	2.10092	1.17617	0.919103	2.42436	2.68156	1.95433	2.02594		1.38056	0.226778	1.27045
402670	M300001451	Eps8	epidermal growth factor receptor pathway substrate 8	ENSMUSG00000015766	13860		-0.0481874	0.0906323	0.121282	-0.193518	-0.163613	-0.127118	0.0439619	0.0126578	-0.03398	1.49875	1.3735	0.939001		1.05327	0.729677	2.09298	2.38524	2.88586	2.53426	1.02402	0.859888	2.14578	3.00832	2.62036	1.9435		1.34044	0.363265	1.11404
402692	M200004020	Sphk1	sphingosine kinase 1	ENSMUSG00000061878	20698		-0.150184	-0.0769586	-0.0859281	0.102435	0.185604	0.144345	0.914388	0.480596	0.294293	1.15306	0.70634	0.60169		0.579442	0.842034	2.16065	1.60653	1.54525	1.48135	0.982036	1.14764	1.06857	1.59067	0.654237	0.955941		1.73582	0.363567	1.22019
402703	M200006229	N/A	destrin	ENSMUSG00000015932	56431		0.56783	0.464201	0.332936	0.399497	0.360777	0.0546354	1.10478	0.96456	0.786228	1.07522	0.82147	0.798144		0.103267	-0.0908643	-0.153396	0.558927	0.267607	-1.12023	-0.166105	-0.217558	-0.144728	-0.126649	-0.155471	-1.20933		0.399878	0.569906	0.738454
402763	M300001504	Sertad4	SERTA domain containing 4	ENSMUSG00000016262	214791		0.44481	0.819442	0.361985	0.0109712	0.178312	-0.0638139	-0.868565	-0.982862	-0.418426	-0.679879	-0.434301	-0.179403		0.479948	-0.227213	-0.248454	-0.233263	-0.138982	-0.161297	0.257661	0.338754	-0.109373	0.326706	0.125018	0.0475514		-0.849123	0.0340117	-0.367526
402778	M200006162	Pls3	plastin 3 (T-isoform)	ENSMUSG00000016382	102866		0.349165	0.336852	0.254607	0.0583748	0.167769	-0.0312248	0.621282	0.564632	0.597953	1.13483	1.13901	0.807114		-0.482656	0.0081273	0.386402	0.191565	0.240307	-1.09516	-0.362142	-0.39143	-0.330656	-0.272947	-0.656528	-0.893929		0.536386	0.76039	0.688154
402798	M200007585	Lnx2	ligand of numb-protein X 2	ENSMUSG00000016520	140887		-0.00964064	0.222704	0.159214	-0.241955	-0.0634086	-0.367788	-0.932907	-0.780181	-0.584185	-0.0114352	-0.0465252	-0.0182626		0.00372901	-1.76232	-0.500412	-0.206095	-0.3403	-0.165024	-0.208779	-0.776549	-0.361247	0.302891	-1.09501	-0.422234		-1.29324	-0.0942376	0.132475
402800	M200008183	Dyrk3	dual-specificity tyrosine-(Y)-phosphorylation regulated kinase 3	ENSMUSG00000016526	226419		-0.468467	-0.210281	-0.0936376	-0.419522	-0.343114	-0.245053	2.17342	1.35664	0.567629	1.7113	0.666746	0.150353		0.210762	1.05973	3.61961	2.36029	1.89385	0.869064	0.108678	1.42889	2.23706	1.07449	0.947251	1.24726		0	-0.0950663	0.859807
402801	M200006619	Mapkapk2	MAP kinase-activated protein kinase 2	ENSMUSG00000016528	17164		0.397427	0.0942102	0.0142443	1.20341	1.14308	0.880651	1.05976	0.435426	0.813367	0.0884362	-0.0265636	0.308497		0.4017	0.23909	0.6541	0.826875	0.0938189	-0.412515	0.490202	0.405528	-0.212737	0.41303	-0.109687	0.0079649		0.605815	0.376865	0.427792
402818	M300001533	Pacsin2	protein kinase C and casein kinase substrate in neurons 2	ENSMUSG00000016664	23970		-0.0435249	0.0693707	0.103536	-0.195092	-0.0675184	-0.241825	0.0322612	0.0817467	0.0494806	0.92383	0.79868	0.502925		0.376284	0.111927	0.211867	0.650226	0.453503	0.138834	0.102305	0.144297	0.462088	0.498977	0.151961	0.00924146		0.359365	0.438372	0.466061
402830	M300001540	Plcg1	phospholipase C, gamma 1	ENSMUSG00000016933	18803		0.363927	0.481776	0.288722	0.721595	0.621497	0.326334	-0.155853	-0.362274	-0.0440656	-0.666471	-0.573021	-0.119743		0.144315	-0.121061	-0.37205	-0.0964123	0.294705	0.0949626	0.152211	0.031443	0.286946	0.0235897	0.00891568	0.342662		-0.784208	-0.492449	-0.0690005
402834	M200005866	Kctd5	potassium channel tetramerisation domain containing 5	ENSMUSG00000016946	69259		0.214126	0.140375	0.139481	0.129566	0.209294	-0.1435	0.922742	1.00912	0.79342	0.845911	0.696564	0.364226		0.322385	0.316803	0.10381	-0.149373	-0.37085	-0.599929	0.0489072	0.119968	0.0300015	-0.23601	-0.95842	-0.973943		0.535096	0.631823	0.470249
402836	M300001542	Etaa1	Ewing's tumor-associated antigen 1	ENSMUSG00000016984	68145		-0.722914	-0.290645	-0.364353	-1.27055	-1.36205	-1.30229	-1.39202	-0.641041	-0.534916	-0.314218	0.0740533	-0.0292834		-0.688032	-1.30437	-0.812203	-0.496653	-0.566822	0.258252	-0.860311	-0.971778	0.21554	-0.307816	-0.185669	0.307953		-0.252615	-0.167016	-0.372634
402845	M200001461	Sdc4	syndecan 4	ENSMUSG00000017009	20971		0.306151	0.235173	0.261393	0.285152	0.161906	-0.166893	1.39827	1.04835	0.884957	2.15815	1.20004	1.04177		1.12671	1.087	1.36392	2.09733	1.34	-0.0715778	1.60503	1.12095	1.13273	1.69555	0.708507	-0.131644		1.47157	0.707661	1.67693
402886	M300001567	N/A	vacuolar protein sorting 53 (yeast)	ENSMUSG00000017288	68299		0.0222697	0.110473	0.15366	0.5984	0.536811	0.202193	-0.159519	-0.376897	-0.0583664	-0.817308	-0.653674	-0.183075		0.139465	-0.166913	-0.889863	-0.128311	0.0707867	-0.0783926	0.324847	-0.00346306	-0.245177	0.138163	0.527504	0.258581		-0.156115	0.0582866	-0.229344
402889	M200004934	N/A	TAO kinase 1	ENSMUSG00000017291	216965		-0.0508837	0.0474402	0.113988	0.866793	0.970316	0.152394	0.0177695	0.108694	-0.0379302	-0.547855	-0.907627	-0.20271		0.0148315	0.00290921	0.502407	0.16794	-0.332348	-0.938501	-0.0650986	-0.224535	-0.120957	-0.54663	-1.41566	-0.816637		0.0795252	-0.0402379	-0.022513
402901	M200003906	Mpp3	membrane protein, palmitoylated 3 (MAGUK p55 subfamily member 3)	ENSMUSG00000052373	13384		-0.344313	0.0674683	-0.283406	-0.220076	-0.081406	-0.480329	0.0269707	0.370977	0.114643	1.46818	1.30517	0.595373		0.154146	-0.464102	-0.115618	0.260593	0.219034	-0.152339	0.579504	-0.318457	0.327904	0.242551	-0.164607	-0.335188		-0.584115	-0.263275	0.294408
402915	M200011767	Arl5b	ADP-ribosylation factor-like 5B	ENSMUSG00000017418	75869		1.20339	0.665301	0.536202	1.40828	1.12728	0.94402	1.7363	1.34813	1.04956	-0.365488	-0.489788	-0.057252		0.828457	1.30051	0.131449	-1.24054	-0.624237	-0.649696	0.859946	0.27261	1.15592	-1.27552	-1.31897	-0.928507		0.102305	0.315986	0.0683558
402920	M300001585	C1qtnf1	C1q and tumor necrosis factor related protein 1	ENSMUSG00000017446	56745		-0.251478	0.161465	-0.0733736	-0.0154636	0.452277	0.0500574	-0.322438	-0.159583	-0.217281	-0.74813	-0.763757	-0.187225		-0.0732467	-0.53146	-0.434583	-0.762011	-0.531511	0.54586	0.0186312	-0.270953	0.265241	-0.349178	-0.747747	0.00446767		-0.577391	-0.489844	-0.348295
402923	M300001586	Timp2	tissue inhibitor of metalloproteinase 2	ENSMUSG00000017466	21858		0.39054	0.34182	0.172306	1.20677	1.10801	0.860643	0.318409	-0.369924	0.271101	-0.648958	-0.520365	0.0848865		-0.164797	0.102295	-0.304728	-0.235421	-0.613947	-0.782567	0.242232	0.100841	-0.186083	0.0859484	-0.587599	-0.45291		0.0895852	0.112975	-0.0809643
402947	M200007703	Elmo2	engulfment and cell motility 2, ced-12 homolog (C. elegans)	ENSMUSG00000017670	140579		0.0819242	0.0804224	0.0826562	0.663368	0.572738	0.416098	-0.0806213	-0.325312	0.012135	-0.57414	-0.548446	-0.00504891		-0.0652512	-0.118982	-0.652527	-0.468987	-0.0845923	-0.201566	0.164224	-0.110716	0.45279	-0.198988	0.10035	0.0925476		-0.144922	0.141866	0.275252
402948	M300001601	Wsb1	WD repeat and SOCS box-containing 1	ENSMUSG00000017677	78889		1.38424	0.984931	0.850751	0.673204	0.642586	0.495883	0.994486	0.749651	0.527357	0.178971	0.140771	0.00056686		0.395427	0.545268	0.30673	0.0192874	-0.0680967	0.0129913	0.464306	0.297702	-0.129741	-0.0144306	-0.297512	-0.126473		0.0391317	-0.23973	0.0411629
402979	M200005070	Myo1c	myosin IC	17913	17913		0.461073	0.6043	0.246142	0.0455767	-0.0260639	-0.0738866	0.871354	0.969601	0.722241	1.2381	1.17809	0.706679		0.233058	0.0411919	0.58955	0.312856	0.821679	-0.0665729	-0.239461	0.0917512	0.175077	0.285634	0.292216	-0.246615		0.70136	0.500282	1.08255
403004	M200011615	Prkcbp1	protein kinase C binding protein 1	ENSMUSG00000039671	228880		0.321495	0.206837	0.151831	0.404646	0.457379	0.245764	-0.704263	-0.654548	-0.483634	-0.731596	-0.676602	-0.263613		-0.113	-0.19797	-1.55258	-0.667612	-0.887519	-0.0317258	-0.84664	-0.911883	-1.07392	-0.575587	-0.652158	-0.332416		-0.613696	-0.274587	-0.463208
403017	M200003725	Pscd3	pleckstrin homology, Sec7 and coiled-coil domains 3	ENSMUSG00000018001	19159		0.00913172	-0.0764816	0.0211222	-0.0419007	0.0241816	-0.20361	0.622167	0.536185	0.443285	1.19334	1.12325	0.695632		0.599018	0.754859	1.14183	1.81591	1.48979	0.886587	0.0772578	0.34598	1.51544	0.698112	0.981359	0.280651		1.14517	0.977522	1.30723
403018	M300001626	Pscd3	pleckstrin homology, Sec7 and coiled-coil domains 3	ENSMUSG00000018001	19159		0.00878333	0.0216102	-0.00981415	-0.185253	-0.101006	-0.0576057	0.532992	0.468528	0.472786	1.20381	0.766623	0.604687		0.318306	0.42708	1.1715	1.67373	1.14812	0.346578	0.500604	0.944332	1.228	1.31584	0.913067	0.434782		1.25478	1.06099	1.21847
403033	M200000058	Mafk	v-maf musculoaponeurotic fibrosarcoma oncogene family, protein K (avian)	ENSMUSG00000018143	17135		1.14949	1.00391	0.902607	1.20055	0.852995	0.747344	1.40036	0.988745	0.822374	0.521569	0.190905	0.243324		1.2145	0.917898	1.15959	1.20366	1.33248	0.728481	0.770726	0.915669	0.86568	0.645233	0.436825	0.598753		0.282161	0.120724	0.314719
403053	M200000454	Pmp22	peripheral myelin protein	ENSMUSG00000018217	18858		-0.079962	0.0294751	0.0390183	-0.137729	-0.194631	-0.233029	-0.413931	-0.436	-0.214956	-1.29184	-0.649313	-0.47127		-0.338682	-0.442259	-0.638636	-1.77368	-0.979121	-0.167451	-0.0550267	-0.733951	-0.62895	-1.21364	-1.08845	-0.784958		-1.07205	-0.360748	-0.609201
403090	M200015106	Mrm1	mitochondrial rRNA methyltransferase 1 homolog (S. cerevisiae)	ENSMUSG00000018405	217038		-0.526556	-0.65785	-0.499051	-0.937815	-0.823771	-0.632395	-0.566757	-0.208811	-0.179709	0.496184	0.714144	0.398568		-0.642759	-1.14552	-0.153048	0.254625	-0.335606	-0.0932248	-0.472824	-0.755053	-0.197045	-0.153134	0.09822	-0.367032		-0.00678104	0.0665755	-0.428367
403101	M300001674	Akap1	A kinase (PRKA) anchor protein 1	ENSMUSG00000018428	11640		0.088291	-0.0413138	-0.0793211	0.193782	0.173684	-0.0224279	0.868083	0.840196	0.579314	0.985195	0.46761	0.0854366		0.117372	0.53405	0.795577	1.14838	0.313249	-0.0564092	0.69109	0.573088	0.627435	0.176388	0.174062	0.075658		0.870123	0.490767	1.21078
403102	M300001675	Nol11	nucleolar protein 11	ENSMUSG00000018433	68979		-0.0364059	-0.0504799	-0.0860674	-0.233992	-0.170013	-0.281825	0.0762862	0.173093	0.21944	0.612108	0.651101	0.234092		0.316424	-0.0538692	0.198578	0.564337	0.222482	-0.329403	-0.203347	0.254018	0.760915	0.413789	0.0757377	-0.314768		0.427394	0.0856388	0.281767
403133	M300001690	N/A	N/A	N/A	N/A		0.387597	0.353062	0.330019	0.432168	0.477181	0.204189	0.946911	0.656782	0.758379	0.581903	0.269882	0.516185		0.67401	0.128188	1.01084	0.848397	0.577414	-0.387358	0.270978	0.644623	0.271504	0.361624	0.0778169	-0.470865		0.991834	0.133171	0.815522
403172	M200005932	Cdk5rap3	CDK5 regulatory subunit associated protein 3	ENSMUSG00000018669	80280		-0.0395339	0.111709	-0.00109643	-0.0377483	0.0165625	-0.165714	-0.271355	-0.231236	-0.143781	-0.789596	-0.813938	-0.366462		-0.348749	-0.313705	-0.42486	-0.823767	-0.711882	-0.281662	0.0171908	0.0348005	-0.0709864	0.141155	-0.282552	0.0986441		-0.40805	-0.286027	-0.463867
403182	M200011995	Dync1h1	dynein cytoplasmic 1 heavy chain 1	ENSMUSG00000018707	13424		0.948223	0.661458	0.471372	-0.085437	-0.0202327	-0.101714	0.363113	0.147111	0.150778	0.358396	0.368756	0.190092		-0.19625	0.142739	0.164977	-0.200289	-0.0804202	0.315705	-0.109157	-0.110828	0.548496	-0.38839	-0.142624	0.303136		-0.414893	0.00550749	0.639736
403188	M200006984	Pex12	peroxisomal biogenesis factor 12	ENSMUSG00000018733	103737		-0.240579	-0.160404	-0.206161	-0.558116	-0.653121	-0.486813	-1.05441	-0.75086	-0.210654	0.0470755	0.259829	-0.0128466		-0.277645	-0.697733	-0.730338	-0.357121	-0.109217	-0.513297	-0.543503	-0.934867	-0.397594	0.0299245	-0.0487743	-0.119655		-0.354534	-0.142017	-0.779661
403190	M300001721	N/A	nuclear distribution gene E-like homolog 1 (A. nidulans)	ENSMUSG00000018736	83431		0.540383	0.413122	0.253348	0.892217	0.846008	0.677681	0.570155	0.270381	0.391659	-0.512507	-0.706751	-0.0507568		0.24892	0.31012	-0.0221236	0.121849	-0.0240351	-0.504947	0.3051	0.333228	-0.236823	-0.163528	0.0493573	-0.433085		0.190039	-0.0610059	0.168591
403196	M200013793	Fxr2	fragile X mental retardation, autosomal homolog 2	ENSMUSG00000018765	23879		0.374846	0.239093	0.106551	0.920096	0.839708	0.175827	0.219394	0.0152012	-0.0876429	-0.408361	-0.858942	-0.161884		0.303624	0.230861	0.268045	-0.126775	-0.0509763	-0.131589	0.136412	-0.00114243	0.0559106	-0.0914875	-0.198145	-0.0527485		-0.603008	-0.511832	0.162012
403253	M200003618	Map2k3	mitogen activated protein kinase kinase 3	ENSMUSG00000018932	26397		0.0248018	-0.166244	-0.0621042	0.266919	0.324111	0.433995	0.932988	0.43936	0.0993033	1.20507	0.324252	0.418165		0.45598	1.53171	1.97081	2.36102	1.61327	0.579918	1.04593	1.48412	1.78409	1.52758	1.90626	0.933974		1.2175	0.102782	0.778312
403277	M300001763	Ccl9	chemokine (C-C motif) ligand 9	ENSMUSG00000019122	20308		-0.0135157	-0.162661	0.0242247	-0.103807	-0.240562	-0.0156852	0.615434	0.559781	0.467364	0.771311	0.71769	0.247923		0.307462	1.22819	0.971046	1.08467	0.32959	0.604818	0.365515	0.181908	0.613854	0.158492	-0.245772	1.22047		0.631949	-0.0131008	-0.062865
403278	M300001764	2700008B19Rik	RIKEN cDNA 2700008B19 gene	ENSMUSG00000000976	217026		-0.199071	-0.229733	-0.300359	0.684956	0.972687	0.00805407	-0.352345	-0.405616	-0.377803	-0.971691	-1.09845	-0.102161		0.174258	-0.230871	-0.0752361	0.282547	-0.352541	-0.516978	-0.449186	-0.213896	-0.298604	0.00243898	-0.367707	-0.420406		0.0890163	-0.00446754	-0.223974
403298	M200015531	Lhx9	LIM homeobox protein 9	ENSMUSG00000019230	16876		-0.163748	-0.0484614	-0.189098	-0.336713	-0.336125	-0.134696	-0.776285	-0.541238	-0.558824	-0.662584	-0.163346	-0.340594		0.129026	-0.811052	-0.101197	0.330044	0.537753	0.0495533	0.118411	0.119412	0.173444	0.341244	0.759452	0.310553		-0.196632	-0.204061	-0.268368
403311	M200011943	2610027L16Rik	RIKEN cDNA 2610027L16 gene	ENSMUSG00000019297	67842		-0.119664	-0.0449975	0.16354	-0.29894	-0.1167	-0.273442	0.0766457	0.0910939	0.0476531	0.716773	0.654657	0.196534		0.197701	-0.182164	0.4696	0.534785	0.36606	0.124941	-0.133808	0.0987154	0.396002	0.434086	0.616692	0.204679		0.477533	-0.194842	0.0672572
403315	M200003971	Atp6v0a1	ATPase, H+ transporting, lysosomal V0 subunit A1	ENSMUSG00000019302	11975		0.170917	0.159301	-0.00133185	0.141734	0.114322	0.0813677	0.608257	0.340844	0.298289	0.627705	0.366482	0.215988		0.235289	0.205494	0.668759	0.477751	0.182607	-0.39111	0.44859	0.281455	0.376415	-0.17753	-0.257976	-0.159217		0.0691715	0.0654997	0.793208
403320	M200000815	G6pc	proteaseome (prosome, macropain) 28 subunit, 3	ENSMUSG00000019326	19192		0.0267862	-0.0856929	0.00548794	0.0118032	-0.0416594	-0.114362	0.561462	0.313292	0.16149	1.14841	0.844086	0.305258		0.132617	0.616805	0.850805	1.09048	0.509952	-0.443445	1.01142	0.185018	0.830827	0.306825	0.183026	-0.213972		0.460661	0.223416	0.628284
403333	M300001786	Ddx39	DEAD (Asp-Glu-Ala-Asp) box polypeptide 39	ENSMUSG00000005481	68278		-0.273504	-0.152297	-0.185235	0.0918069	0.136481	-0.0853157	0.510937	0.430431	0.271586	1.10681	0.506797	0.739361		0.0974342	0.120958	0.282501	0.615845	0.872433	-1.20363	0.0531286	0.480719	0.0172662	0.464764	0.368117	-0.579709		1.45478	0.442162	0.543035
403379	M300001811	Slc35e1	solute carrier family 35, member E1	ENSMUSG00000019731	270066		-0.0236472	0.0301039	-0.0874253	0.705103	0.792056	0.434982	0.265465	-0.166518	0.202191	-0.405464	-0.619423	-0.0795913		0.207879	-0.126315	-0.289809	-0.20956	0.154433	-1.09383	0.124526	-0.0994553	-0.173832	-0.228011	0.497959	0.0530651		0.432411	0.0526283	0.177772
403466	M300001857	Fyn	Fyn proto-oncogene	ENSMUSG00000019843	N/A		-0.087086	-0.108574	-0.0719021	-0.217016	-0.189022	-0.145085	0.297512	0.241506	0.0610023	0.900539	0.971139	0.280626		0.105457	0.16059	0.321466	0.777712	0.328599	-0.34457	-0.0194278	-0.0794827	0.390362	0.589446	-0.125052	-0.711984		0.60461	0.467254	0.246046
403469	M200000901	Lama4	laminin, alpha 4	ENSMUSG00000019846	16775		0.678929	0.624419	0.374221	0.0389308	-0.0658175	-0.00924884	0.0786658	-0.0299468	0.0402324	-0.901513	-0.964633	-0.680561		0.273057	0.037774	-0.190806	-0.871419	-0.783296	0.473545	-0.0010508	-0.359296	-0.186782	-0.424341	-0.486779	-0.0952799		-1.46496	-0.523673	-0.340135
403471	M300001859	Prep	prolyl endopeptidase	ENSMUSG00000019849	19072		0.0470621	0.0269625	-0.0395211	-0.173702	-0.131777	-0.0849819	0.0311664	0.176308	0.0781656	0.675009	0.720024	0.240457		0.172822	-0.18128	0.274819	0.397578	0.378851	-0.121024	0.14553	-0.0938175	0.0734756	0.305947	0.601582	-0.200113		0.0790244	0.0649394	0.21491
403478	M200005858	N/A	N/A	ENSMUSG00000019855	73112		0.0929081	0.158965	0.245755	0.112711	0.174118	-0.0920065	0.861683	0.920672	0.81013	0.966749	1.04522	0.690527		0.355911	0.338724	0.535796	0.553093	0.185544	-0.950468	0.139037	-0.000961234	-0.0933976	-0.188379	-0.312039	-0.898912		0.904893	0.524486	0.282488
403501	M300001872	N/A	R-spondin 3 homolog (Xenopus laevis)	ENSMUSG00000019880	72780		-0.306396	-0.114576	-0.220013	-0.0841769	-0.193947	-0.523209	-1.04748	-0.847148	-0.820255	-2.24366	-1.95353	-1.15276		0.103167	-0.486543	-0.544307	-0.699433	-0.925485	-0.168071	-0.284606	-0.417928	0.654238	-1.40789	-1.15458	-0.6289		-2.06073	-0.997922	-1.5324
403512	M200007413	Ccdc59	coiled-coil domain containing 59	ENSMUSG00000019897	52713		0.0958728	0.191787	0.142557	-0.222411	-0.256796	-0.109045	0.396272	0.370617	0.174612	0.76202	0.668438	0.264907		0.259344	0.267404	0.0940667	0.172999	0.246946	0.0788189	0.320836	0.141997	0.211659	0.304391	0.306684	0.0306122		0.494712	0.324415	-0.118352
403532	M300001896	Lims1	LIM and senescent cell antigen-like domains 1	ENSMUSG00000019920	110829		0.158533	0.0472351	0.0373922	0.71405	0.703488	0.126446	0.981091	0.877762	0.708743	-0.0962774	-0.522151	0.275055		0.200101	0.345999	0.593964	0.0681854	-0.428596	-0.570406	-0.315794	0.283535	0.245226	-0.40467	-0.802055	-0.704415		0.632993	0.455509	-0.189895
403534	M200006323	Lims1	LIM and senescent cell antigen-like domains 1	ENSMUSG00000019920	110829		0.20793	0.388422	0.288053	0.122542	-0.0838766	0.228599	0.969769	0.780145	0.867821	0.415302	0.264611	0.261097		-0.189872	0.350384	0.587847	-0.285721	-0.206662	-0.718172	0.0165256	-0.189973	0.134032	-0.153337	-0.37542	-0.404977		0.852746	0.568887	0.375925
403551	M200014545	Arid5b	AT rich interactive domain 5B (Mrf1 like)	ENSMUSG00000019947	71371		0.658411	0.391238	0.364759	0.927128	0.689299	0.517138	1.82449	1.14315	1.28453	0.141425	-0.0325345	-0.23859		0.153789	-0.35542	0.0748779	-0.247632	0.140548	-0.0468887	-0.347097	0.662573	-0.105698	-0.0386421	0.231278	-0.0633952		0.0490525	0.619361	1.28169
403553	M200007660	E030041M21Rik	RIKEN cDNA E030041M21 gene	ENSMUSG00000019951	75089		0.162988	0.176248	0.147919	0.00987389	0.0575463	0.0201276	0.620782	0.593314	0.407437	0.856233	0.642514	0.62328		0.156965	0.392854	0.440543	1.12158	0.787771	0.158053	0.0768741	0.0456898	0.398597	0.576721	0.481603	-0.410921		0.743715	0.38749	0.482744
403563	M200000698	Dusp6	dual specificity phosphatase 6	ENSMUSG00000019960	67603		1.43104	1.21634	1.19194	2.24513	2.03251	1.66203	2.28304	1.83026	1.34812	0.408472	-0.11994	-0.322891		3.8334	3.59915	4.11818	3.19067	2.33009	2.13382	3.07876	3.61069	3.25497	3.11716	3.08321	2.70389		1.25555	0.350006	0.631834
403568	M200001649	Kitl	kit ligand	ENSMUSG00000019966	17311		-0.161212	-0.0475418	-0.0206841	-0.405035	-0.384481	-0.277334	-0.615768	-0.321306	-0.228162	-1.05866	-0.212566	-0.473104		0.451478	-0.0958044	-0.561135	-0.677239	-0.0970535	1.47302	-0.071442	-0.161959	-0.152493	-0.062413	-0.131659	0.313805		-1.01482	-0.18554	-0.762193
403573	M300001921	Sgk	serum/glucocorticoid regulated kinase	ENSMUSG00000019970	20393		1.15112	0.777558	0.758512	1.64961	1.18052	1.17951	3.12596	2.32378	1.8405	2.39211	1.80755	1.27123		2.65776	3.18499	3.62983	3.35823	2.79102	1.06145	2.75107	3.12414	2.94271	2.53137	1.88123	0.927814		2.46487	0.426579	1.44132
403582	M300001931	Epb4.1l2	erythrocyte protein band 4.1-like 2	ENSMUSG00000019978	13822		0.525068	0.364543	0.392693	0.547525	0.497753	0.256849	0.611623	0.203989	0.48039	0.741446	0.62854	0.69952		-0.484233	-0.583802	-0.304504	-0.224988	-0.108161	-1.33803	-0.465728	-0.574565	-0.744604	0.230478	-0.408611	-0.191324		0.900356	0.471597	0.697392
403606	M200000703	Ctgf	connective tissue growth factor	ENSMUSG00000019997	14219		2.05423	1.73174	1.71897	2.11184	2.01942	1.83259	3.68131	3.20311	2.70273	2.70566	1.00974	0.219934		2.63529	3.37604	3.44388	3.18607	2.36106	0.367205	2.20989	2.30904	2.43744	1.51589	0.205477	0.273336		1.98351	1.41859	2.75404
403629	M200015212	4921537D05Rik	RIKEN cDNA 4921537D05 gene	ENSMUSG00000020024	77048		0.197059	0.439542	0.217343	-0.0354274	-0.105079	-0.133276	0.233716	0.261738	0.23651	0.543109	0.83387	0.302179		0.198989	-0.297504	0.383804	0.123681	0.0321005	0.543169	-0.155807	-0.249383	-0.0398691	-0.0103015	-0.259867	0.158317		-0.452213	-0.0746337	-0.716676
403638	M300001965	Tcp11l2	t-complex 11 (mouse) like 2	ENSMUSG00000020034	216198		0.147426	0.102014	0.158614	-0.22226	-0.295289	-0.258734	-0.253043	-0.119623	-0.0995505	-1.07276	-0.652412	-0.530688		0.0075266	-0.286759	-0.0675608	-0.746449	-0.464453	0.914386	-0.252899	-0.134701	-0.0652861	-0.991167	-0.197159	0.581221		-1.14999	-0.442646	-1.07443
403642	M200005258	Cry1	cryptochrome 1 (photolyase-like)	ENSMUSG00000020038	12952		0.202854	0.0956288	0.0941787	-0.00196504	0.0204695	-0.191171	0.731672	0.69843	0.544635	0.278238	0.242987	0.0741214		0.527581	-0.165815	0.787406	0.575055	0.289562	0.403033	0.165692	0.310473	0.36078	0.520115	0.16257	0.502282		0.221681	0.105186	0.603252
403645	M200002007	Timp3	tissue inhibitor of metalloproteinase 3	ENSMUSG00000020044	21859		0.665497	0.592867	0.489721	0.316561	0.210685	0.249943	1.05717	0.897307	0.657218	1.7176	1.45925	1.05731		0.422874	0.934505	1.13591	1.48508	0.628078	-0.580736	0.264204	0.863143	0.942011	0.793493	0.318483	-0.402473		0.940342	0.849422	1.29984
403650	M200002953	Ascl1	achaete-scute complex homolog-like 1 (Drosophila)	ENSMUSG00000020052	17172		0.776754	0.579997	0.277269	0.923171	0.933743	0.414298	0.265256	-0.284779	0.0316955	-0.289584	-0.282541	-0.133199		-0.136732	1.18453	-0.817341	-0.203237	-1.04698	-0.0124795	0.744321	-0.247073	-0.00889849	-0.131361	-0.167536	-0.514399		-0.299496	0.196335	1.05019
403678	M300001988	Ddx21	DEAD (Asp-Glu-Ala-Asp) box polypeptide 21	ENSMUSG00000020075	56200		0.442019	0.325009	0.0177561	0.277793	0.22492	0.250432	0.55626	0.302599	0.292736	0.970135	0.475437	0.379822		0.547065	0.138887	1.2622	1.67634	1.26728	0.0577584	0.32506	0.472824	1.49226	1.38696	0.829546	0.237071		0.861721	0.140763	0.753381
403696	M200006219	Ppa1	pyrophosphatase (inorganic) 1	ENSMUSG00000020089	67895		0.0393769	-0.0237737	0.136762	0.0333859	-0.0764967	-0.0622154	0.0784864	0.0657635	-0.00789746	0.72931	0.691647	0.478574		-0.173825	-0.513826	0.368309	0.618349	0.970643	-0.467742	-0.492923	-0.419076	0.293962	0.76158	0.568972	-0.41601		0.462767	0.400719	0.479785
403698	M200009288	Eif4ebp2	eukaryotic translation initiation factor 4E binding protein 2	ENSMUSG00000020091	13688		-0.526014	-0.558062	-0.79084	0.819266	0.830501	0.429273	-0.403208	-0.505684	-0.704805	-1.07548	-1.07369	-0.211779		0.679181	0.128328	-0.0684109	0.52356	0.115978	-0.601606	0.55181	0.334727	-0.270689	-0.417265	-0.916745	-0.777138		-0.230804	-0.189841	-0.493597
403705	M200006710	Unc5b	unc-5 homolog B (C. elegans)	ENSMUSG00000020099	107449		-0.224132	-0.266693	-0.162608	0.270244	0.257235	-0.172829	-0.362387	-0.212375	-0.414117	-0.879884	-0.81572	-0.265467		0.437246	1.19649	1.54905	0.288259	0.201432	-0.212065	0.452236	0.698158	-0.606103	0.753268	0.0965253	-0.612951		-0.34781	-0.129815	-0.596299
403711	M300002003	Lrig3	leucine-rich repeats and immunoglobulin-like domains 3	ENSMUSG00000020105	320398		0.406966	0.407306	0.332963	0.312405	0.219861	0.10894	-1.05027	-0.947099	-0.398856	-0.817517	-0.623798	-0.311829		-0.131117	-1.01822	-0.282275	-1.06868	-0.560197	-0.242362	-1.02264	-1.1999	-1.37407	0.24516	0.0649614	0.213961		-1.39011	-0.548718	-0.629128
403712	M300002004	Lrig3	leucine-rich repeats and immunoglobulin-like domains 3	ENSMUSG00000020105	320398		0.362838	0.322751	0.308722	0.538065	0.529427	0.331664	-0.919395	-0.857006	-0.469359	-0.659885	-0.625932	-0.242178		-0.109398	-1.18381	-1.13762	-0.676299	-0.644489	-0.402323	-0.561077	0.069802	-0.660102	-0.21142	-0.0511222	0.0308766		-0.731881	-0.234503	-0.834383
403713	M300002006	Lrig3	leucine-rich repeats and immunoglobulin-like domains 3	ENSMUSG00000020105	320398		0.367128	0.338737	0.349366	0.0292107	0.0321073	-0.0895367	-1.40619	-1.01094	-0.867051	-1.04674	-0.558289	-0.301414		-0.33021	-2.00503	-1.20702	-1.52308	-1.08406	-0.171739	-0.602377	-1.79653	-0.644842	-0.712775	-0.476127	-0.33175		-1.02878	-0.492951	-0.764044
403714	M300002005	Lrig3	leucine-rich repeats and immunoglobulin-like domains 3	ENSMUSG00000020105	320398		0.375859	0.483989	0.229913	1.02055	0.915306	0.526843	-1.31014	-1.3475	-0.659375	-1.22883	-0.747068	-0.432418		-0.245719	-0.0609007	-1.87031	-0.123582	-0.0917461	-0.203576	0.0479304	-1.40142	-0.281987	0.071182	0.280592	-0.0129577		-1.0928	-0.229954	-0.6155
403759	M200006842	Actr2	ARP2 actin-related protein 2 homolog (yeast)	ENSMUSG00000020152	66713		0.0544745	0.166737	0.283439	-0.0555544	0.0526262	-0.147748	0.506273	0.46244	0.330425	0.764668	0.693183	0.265877		0.075672	0.101369	0.270716	0.639951	0.499462	0.0390911	-0.312216	0.0439788	0.319407	-0.0220289	-0.0804211	-0.491435		0.475783	0.367185	0.396573
403763	M300002026	Rdh11	retinol dehydrogenase 11	ENSMUSG00000020156	68114		-0.195476	-0.129156	-0.0636264	0.54659	0.284894	0.221519	-1.21878	-1.07222	-0.641519	-0.907014	-0.783382	-0.125334		0.0732516	-2.44621	-0.662382	0.305482	0.169321	0.215897	-0.0261131	-0.521161	0.603004	0.761029	0.451602	0.41415		-0.425793	-0.0894301	0.928239
403764	M300002025	Rdh11	retinol dehydrogenase 11	ENSMUSG00000020156	68114		0.0158722	0.0293773	-0.0477189	-0.365224	-0.281518	-0.493044	-0.944072	-0.572731	-0.657915	-0.158269	0.141114	-0.00369534		0.0369739	-0.272178	-0.532465	0.0579233	0.388125	0.761709	-0.407344	-0.32153	0.307728	-0.00943687	0.378884	0.680306		-0.6137	-0.301982	-0.360696
403774	M300002033	Rab3ip	RAB3A interacting protein	ENSMUSG00000064181	216363		0.143742	0.317937	0.43448	0.0954136	-0.0133671	-0.119054	0.775823	0.72189	0.711249	1.00304	0.927841	0.871893		0.711098	-0.0378204	1.00792	0.331455	0.54364	0.0275271	0.123965	0.274614	0.938016	0.348494	-0.0944993	0.0789701		0.748635	0.546646	1.06163
403775	M300002032	Rab3ip	RAB3A interacting protein	ENSMUSG00000064181	216363		0.00520229	0.0865087	0.225098	0.0149884	0.043601	-0.230396	0.801323	0.640054	0.697397	1.04958	0.813692	0.862747		0.523987	0.163099	0.866087	0.41798	0.201528	-0.243194	0.320922	0.795436	0.920042	0.6384	0.126146	-0.254807		1.10637	0.700675	0.616789
403787	M300002044	Grb10	growth factor receptor bound protein 10	ENSMUSG00000020176	14783		0.586948	0.430082	0.438331	1.19669	1.05973	0.889941	0.436087	-0.0409932	0.628729	-0.27311	-0.089204	0.0597273		-0.405832	0.0542431	-0.0880584	-0.807232	-0.630781	-0.198866	0.137393	-0.0691139	-0.270219	0.10143	-0.276254	-1.6129		0.000627177	0.290506	0.0774357
403802	M300002054	Csrp2	cysteine and glycine-rich protein 2	ENSMUSG00000020186	13008		-0.124895	-0.242472	-0.0909771	-0.23689	-0.201342	-0.429929	0.621592	0.677058	0.460025	0.733921	0.760695	0.462303		0.0245395	0.387663	0.0337444	0.0868376	-0.668096	-1.12043	0.187985	0.293319	0.078665	-0.139526	-0.887773	-1.24566		0.299778	0.000282875	-0.0113997
403806	M300002057	Mknk2	MAP kinase-interacting serine/threonine kinase 2	ENSMUSG00000020190	17347		0.00753012	-0.0934799	-0.188846	0.540937	0.473075	0.424372	-0.12759	-0.416354	-0.309987	-0.588191	-0.610538	-0.32958		0.470154	0.36553	-0.451851	-0.566844	-0.144755	-0.176282	0.96568	0.362133	-0.0530569	-0.0758019	-0.0721814	0.212281		-0.557572	0.0533267	-0.45857
403814	M300002061	Dot1l	DOT1-like, histone H3 methyltransferase (S. cerevisiae)	ENSMUSG00000061589	N/A		0.900481	1.05	1.02653	0.255683	0.084189	0.27542	0.460615	0.687729	0.589609	0.381945	0.627499	0.323893		-0.167275	-0.321766	-0.453233	-0.120349	-0.311357	-0.0158553	0.000620974	0.0222155	-0.121348	-0.723574	-0.142447	-0.265309		0.216226	0.228521	0.304034
403815	M200001196	Phlda1	pleckstrin homology-like domain, family A, member 1	ENSMUSG00000020205	21664		0.600887	0.326355	0.11009	1.8472	1.74028	1.32715	1.94873	1.28613	0.430453	0.668668	0.16696	-0.422732		2.83486	3.90711	3.196	2.61352	1.39145	0.928687	3.14351	2.69517	1.98931	1.8177	0.764316	0.635476		0.593233	0.176608	0.543877
403846	M300002079	Nfic	nuclear factor I/C	ENSMUSG00000055053	18029		-0.569252	-0.461369	-0.54239	0.394135	0.714173	0.0689601	-0.68405	-0.743642	-0.891532	-1.05528	-1.0457	-0.32101		0.194203	-0.762172	-0.922919	0.213066	-0.738975	-1.11346	-0.250316	-0.168688	-0.89777	-0.655643	-1.36906	-1.14865		-0.139707	-0.160488	-0.331973
403849	M300002082	BC062115	cDNA sequence BC062115	ENSMUSG00000061371	408062		-0.283058	-0.0553275	-0.118014	-0.579509	-0.597658	-0.465518	-0.713043	-0.455294	-0.253941	-0.106878	0.0949294	-0.0325538		-0.292222	-0.447582	-0.706499	-0.362075	-0.396688	-0.105631	-1.11156	-0.404438	0.105058	-0.435456	0.0623916	-0.100089		-0.158325	-0.131737	-0.508611
403863	M200014108	Txnrd1	thioredoxin reductase 1	50493	50493		0.258553	0.120342	0.0689743	0.373355	0.288562	0.248272	0.755292	0.593077	0.407908	0.589218	0.57415	0.163726		0.124247	0.456874	0.777987	0.568662	0.735445	0.139796	0.0191295	0.47996	1.22403	0.373872	0.705272	0.102729		0.482061	0.112552	0.271975
403879	M200003887	Fgf18	fibroblast growth factor 18	ENSMUSG00000057967	14172		-0.0320908	0.114767	-0.0754779	0.0178801	0.192917	-0.25534	-0.667999	-0.349008	-0.336622	-1.34133	-1.10774	-0.649176		-0.255544	-1.44553	-2.43759	-2.6814	-3.83527	-2.68385	-0.832906	-1.24011	-1.57441	-2.65889	-2.33341	-3.77187		-3.12923	-0.249849	-1.16349
403887	M200002005	N/A	reticuloendotheliosis oncogene	ENSMUSG00000020275	19696		0.316658	0.081813	0.286994	0.202684	0.50121	0.0785109	1.45942	1.135	0.799278	0.419244	0.301656	0.0848284		0.385774	0.168487	0.265729	-0.0502006	0.190627	-0.14841	0.0816211	0.161614	1.33677	0.31069	0.357695	0.0447622		-0.212422	-0.326071	0.0440791
403897	M200013718	1810043G02Rik	RIKEN cDNA 1810043G02 gene	ENSMUSG00000020284	67884		-0.291793	-0.210406	-0.0961268	-0.189641	-0.194111	-0.187371	-0.423908	-0.377762	-0.230469	-0.794253	-0.750806	-0.472668		-0.0678353	-0.0208416	-0.5837	-0.65459	-0.452898	0.309635	0.025813	-0.229351	-0.0132605	-0.0960725	-0.00270575	0.346093		-0.697414	-0.298243	-0.686677
403898	M200014640	0610010F05Rik	RIKEN cDNA 0610010F05 gene	ENSMUSG00000042208	71675		0.257702	0.240746	0.17853	-0.10911	-0.205703	-0.123582	0.27476	0.258517	0.337594	0.755193	0.921786	0.380718		0.0100709	-0.354529	0.213803	0.345494	0.382185	-0.362171	0.141808	-0.0714897	-0.0373558	-0.0528804	-0.450126	-0.324227		0.924513	0.198513	0.609809
403908	M300002123	2610008E11Rik	RIKEN cDNA 2610008E11 gene	ENSMUSG00000060301	72128		0.551376	0.858057	0.720326	0.311413	0.133813	0.143242	0.826593	0.73868	0.741838	0.268866	-0.0439636	0.553092		0.975344	1.03765	0.818268	1.33267	1.16712	-0.328568	0.32272	0.122342	1.45054	0.708372	-0.216253	0.228543		0.53351	-0.104129	-0.0106675
403925	M300002130	Spnb2	spectrin beta 2	ENSMUSG00000020315	20742		0.924247	0.692273	0.372752	-0.0339542	-0.0621734	0.0927302	-0.000965512	-0.0288844	-0.0948438	-0.185489	0.21045	-0.0453653		0.112305	-0.147237	0.0396961	-0.464276	-1.07988	0.23768	0.17789	-0.302928	-0.138962	-0.359736	-0.857023	-0.138219		-0.867013	0.00063365	0.304551
403927	M300002132	Spnb2	spectrin beta 2	ENSMUSG00000020315	20742		0.723069	0.608357	0.390961	0.296069	0.175281	0.162829	0.211441	-0.13666	0.214864	-0.318085	-0.406193	0.0221788		-0.198196	0.155741	0.0125579	-0.805403	-0.903811	-0.714543	-0.0546338	-0.237196	-0.294759	-0.573522	-0.817544	-0.427337		-0.406376	0.00699814	0.153122
403942	M200008151	Polrmt	polymerase (RNA) mitochondrial (DNA directed)	ENSMUSG00000020329	216151		-0.263884	-0.057023	-0.0610694	-0.319455	-0.19337	-0.162735	-0.674268	-0.528131	-0.605745	0.22765	0.0550113	0.0169428		-0.221385	-0.580389	-0.258313	0.166699	0.399764	0.351231	-0.18585	-0.536505	-0.468007	0.374858	0.415177	0.435518		-0.0816391	-0.195541	-0.122042
403960	M200000378	Hspa4	heat shock protein 4	ENSMUSG00000020361	15525		0.296258	0.304831	0.208506	-0.0350464	0.127976	-0.191464	0.708006	0.745143	0.515063	1.21884	1.16814	0.653892		0.418772	0.196335	0.70339	0.749358	0.681617	-0.212172	-0.0367871	0.112374	0.907762	0.6716	0.46045	-0.181764		0.584919	0.286928	0.479923
404026	M200002601	2410008K03Rik	RIKEN cDNA 2410008K03 gene	ENSMUSG00000020424	71962		-0.123217	0.139683	0.0146856	-0.274025	-0.166114	-0.177818	-0.770301	-0.59669	-0.516135	-0.620077	-0.463585	-0.1427		-0.0973411	-0.553665	-0.279489	-0.797203	-0.445494	0.399146	-0.0999936	-0.0435552	-0.49218	-0.307999	0.114077	0.104687		-1.49022	-0.239475	-1.23338
404038	M200007901	Smtn	smoothelin	ENSMUSG00000020439	29856		0.293622	0.197041	0.145141	0.071619	0.0778555	-0.06767	1.10594	0.830191	0.687792	1.00061	0.191375	0.094199		0.230359	0.56568	0.948958	0.134216	0.0249031	-1.4026	0.0833277	-0.118892	0.0478472	-0.361387	-0.363332	-0.822973		0.672793	0.76493	0.987867
404059	M300002209	Rtn4	reticulon 4	ENSMUSG00000020458	68585		0.218443	-0.0122543	0.0354401	0.10098	-0.131438	-0.0829224	0.703943	0.402423	0.349351	0.688868	0.0471874	0.169927		-0.125917	0.420737	0.568964	1.26948	0.6407	-0.522528	0.32754	0.146071	0.990121	0.69937	-0.337094	-1.02622		1.05903	0.210546	0.342412
404061	M300002207	Rtn4	reticulon 4	ENSMUSG00000020458	237711|68585		0.152972	0.126122	0.0413894	-0.0277231	-0.0123393	-0.0731396	0.568768	0.427545	0.202195	0.886638	0.70826	0.379916		-0.102822	0.268582	0.395322	1.14814	0.655948	0.0825715	-0.165836	0.201455	0.608723	0.508566	0.363315	-0.134185		-0.110181	0.231237	0.429192
404112	M300002231	0610013E23Rik	RIKEN cDNA 0610013E23 gene	ENSMUSG00000020521	76892		-0.05783	0.0145345	-0.0250612	-0.10887	-0.0151832	-0.0332607	0.572189	0.661151	0.583223	0.807304	0.856194	0.360974		0.203238	-0.0164686	0.4468	0.229825	0.0536626	-0.140561	0.134724	0.238496	0.702996	-0.0691186	-0.217507	-0.201978		0.766459	0.508114	0.253453
404113	M300002230	0610013E23Rik	RIKEN cDNA 0610013E23 gene	ENSMUSG00000020521	76892		-0.124878	0.00757184	-0.0551163	0.0606424	-0.0174804	0.211905	0.615649	0.517508	0.52534	0.674374	0.449684	0.412935		0.303941	0.166218	0.257855	0.183947	0.454472	-0.039295	0.137192	0.273617	0.11958	0.310656	0.164569	0.050083		0.758166	0.55206	0.0805866
404119	M200002885	Myohd1	myosin head domain containing 1	ENSMUSG00000020527	N/A		0.158115	0.0838174	0.0599448	-0.142302	-0.095976	-0.132156	0.0495909	-0.00581841	-0.151027	0.76699	0.716754	0.245842		-0.173947	-0.28917	0.207999	0.602169	0.799861	-0.548473	-0.316963	-0.273806	-0.234998	0.383128	0.416758	-0.0883388		0.284579	0.0495223	0.187146
404132	M200015935	Stxbp4	syntaxin binding protein 4	ENSMUSG00000020546	20913		0.393997	0.42781	0.406264	-0.00832842	-0.033846	-0.162732	-0.403167	-0.306979	-0.148575	-1.18542	-1.12183	-0.6646		-0.116825	-0.487025	-0.37209	-1.27619	-0.571097	0.00716735	-0.485101	-0.345375	-0.162703	-0.635701	-0.551717	-0.0544884		-1.91734	-0.88504	-1.25507
404138	M200012665	Twistnb	TWIST neighbor	ENSMUSG00000020561	28071		-0.0512792	0.0188486	0.0404512	-0.115573	-0.0661725	-0.116549	0.688217	0.588392	0.334581	0.814437	0.514868	0.102074		0.431099	0.300566	0.742553	1.09126	0.431614	0.0549347	0.363882	0.153814	1.43024	0.470139	0.414018	0.161951		0.445721	0.102833	-0.0382141
404164	M200007827	Rock2	Rho-associated coiled-coil containing protein kinase 2	ENSMUSG00000020580	19878		0.342105	0.27811	0.25727	0.298656	0.128264	0.268347	1.06446	0.722584	0.873227	1.08032	0.899594	0.651089		-0.144678	0.49445	0.732773	0.510042	0.484429	-1.03396	0.0023826	-0.0503445	0.325987	-0.088044	-0.497662	-0.438332		0.845827	0.814457	0.94495
404168	M200012792	E2f6	E2F transcription factor 6	ENSMUSG00000057469	50496		0.0925632	-0.0375161	0.119572	-0.0976617	-0.134224	-0.183486	0.90056	0.938813	0.714336	0.925925	0.749609	0.329087		-0.0414885	-0.107793	0.376482	0.215095	0.200146	-0.321505	-0.22982	0.0184466	0.296074	0.130653	0.374852	0.404525		0.466347	0.26098	0.396965
404173	M300002260	Lpin1	lipin 1	ENSMUSG00000020593	14245		-0.0925935	-0.175469	-0.161183	0.269252	0.325896	0.352159	0.350977	0.300249	0.276329	-1.13728	-0.65477	-0.126802		0.252511	-0.0300803	0.103381	-0.357236	0.0102104	0.787899	0.13202	-0.357274	-1.1442	-0.750255	-0.0569263	1.06534		-0.668542	-0.3042	-0.382013
404190	M200016317	Smc6	structural maintenance of chromosomes 6	ENSMUSG00000020608	67241		-0.130576	-0.100184	-0.204436	0.603546	0.851566	-0.0389099	-0.0930848	0.0758741	-0.0460982	-0.907654	-0.935938	-0.102161		0.116672	0.127922	-0.263654	0.0029518	-0.609779	-1.06724	-0.23461	-0.100649	-0.424614	-0.234351	-0.82693	-0.486955		0.556097	0.106294	-0.346909
404202	M200004663	Rdh14	retinol dehydrogenase 14 (all-trans and 9-cis)	ENSMUSG00000020621	105014		-0.27204	-0.0987494	0.00903563	-0.476706	-0.362466	-0.478328	-0.804091	-0.563811	-0.429974	-0.468091	-0.259652	-0.329759		-0.645852	-1.00495	-1.10306	-0.69768	-1.12891	0.0798018	-0.485113	-1.06411	-0.866141	-0.383651	-0.558668	-0.174004		-0.713672	-0.49348	-0.509284
404231	M300002300	Rnf144	ring finger protein 144	108089	108089		-0.0876785	-0.0235846	-0.0930134	-0.187859	-0.169213	-0.0850095	-0.818864	-0.664399	-0.513936	-1.17013	-0.169027	-0.20879		-0.216511	-1.02328	-1.32144	-1.78562	-1.43278	-0.227329	-0.556685	-0.601547	-1.12339	-0.674129	-0.679352	-0.632755		-1.16727	-0.0742581	-0.507656
404255	M300002313	Dnmt3a	DNA methyltransferase 3A	ENSMUSG00000020661	13435		0.321394	0.15932	0.110362	0.908556	1.3049	-0.126444	-0.372333	-0.152008	-0.356943	-0.852886	-0.690268	0.104647		0.555358	0.284065	-0.0341525	-0.0504537	-0.27842	-0.546342	0.0614597	0.457691	-0.612083	-0.0733824	-1.1666	-0.777394		-0.585816	0.45612	0.174298
404287	M300002335	Arf2	ADP-ribosylation factor 2	ENSMUSG00000062421	11841		0.428053	0.258446	0.25227	0.570206	0.422455	0.282946	0.823038	0.632155	0.718425	0.23759	-0.133993	0.257283		0.51453	0.0745316	0.460374	-0.0727086	0.176893	-1.49802	1.0098	0.655267	0.908152	0.0916043	-0.154214	-0.515704		1.4671	0.729448	0.698827
404302	M200002762	N/A	mannose receptor, C type 2	ENSMUSG00000020695	17534		0.30722	-0.193358	0.0502076	1.10088	1.21521	0.727011	0.216219	-0.540968	-0.0212029	-0.594989	-0.642444	-0.0700717		0.0561623	1.52657	0.639435	-0.219985	-0.409948	-0.106876	0.482478	0.469541	-0.653212	0.0546287	-0.115875	0.160987		-0.588979	0.136854	0.33816
404318	M300002354	Rnf135	ring finger protein 135	ENSMUSG00000020707	71956		-0.444483	-0.293569	-0.257622	-0.409286	-0.377146	-0.331309	-1.12456	-1.04679	-0.72685	-0.145225	0.1597	0.111043		-1.07822	-1.09754	-1.94429	-0.64796	-0.283024	0.101015	-0.763685	-1.07572	-0.19601	0.0144937	-0.726485	-0.271494		-0.485641	-0.174834	-0.476721
404319	M300002353	Rnf135	ring finger protein 135	ENSMUSG00000020707	71956		-0.460765	-0.283935	-0.319863	-0.32176	-0.445465	-0.295897	-1.19953	-1.00496	-0.655288	0.0370404	0.00066664	-0.0701741		-0.757553	-1.22128	-1.39585	-0.539926	-0.378565	-0.210025	-0.554244	-1.05953	-0.580483	-0.106431	-0.388157	-0.240691		-0.200569	-0.236368	-0.364604
404322	M300002356	Smarcd2	LIM domain containing 2	ENSMUSG00000040699	83796		-0.0863563	-0.14315	-0.125171	-0.296844	-0.160645	-0.231506	-0.718941	-0.569966	-0.434296	-0.0703411	-0.0102839	-0.109313		0.0789703	-0.568227	-0.206884	0.156998	0.108394	0.135926	-0.0213818	-0.32321	-0.135112	0.362845	-0.0343541	0.0274989		-0.452364	-0.0401342	-0.525239
404353	M200013305	1300001I01Rik	RIKEN cDNA 1300001I01 gene	ENSMUSG00000020741	74148		-0.0610636	-0.0893688	-0.0932758	-0.164862	-0.121601	-0.336954	0.119465	0.137591	-0.111751	1.00779	0.852451	0.392976		0.00905439	-0.193934	0.424942	1.08929	0.747217	0.164793	-0.332885	0.00725776	-0.34482	0.733155	1.1854	0.128691		0.231356	-0.104437	0.373642
404369	M300002380	Trim47	tripartite motif protein 47	ENSMUSG00000020773	217333		-0.115139	-0.158164	0.204518	-0.0567641	-0.19337	0.0201912	0.750909	0.485672	0.438671	0.840503	0.459043	0.460056		0.784476	0.329127	1.1628	0.746194	0.174856	-0.0315316	1.0072	0.343321	0.451129	0.0633658	-0.283568	-0.130366		0.686908	0.538675	0.990077
404449	M200005750	Nxn	nucleoredoxin	ENSMUSG00000020844	18230		-0.101976	-0.0230274	-0.0113241	0.492659	0.589835	0.0568075	-0.0851966	-0.240531	-0.0451555	-0.840146	-0.822559	-0.142432		-0.497729	-0.332552	-0.517137	-0.985008	-0.784672	-0.306761	0.127491	-0.363762	-0.396894	-0.0638876	-0.298289	-0.166083		-0.373431	-0.0696355	-0.397209
404454	M200001438	Prpf8	pre-mRNA processing factor 8	ENSMUSG00000020850	192159		0.813395	0.738401	0.417485	-0.0286638	-0.12667	-0.24392	0.181464	0.0167714	-0.0628341	0.522041	0.128875	0.244674		-0.134056	-0.126194	-0.0426903	-0.0699411	0.00939402	-0.344859	-0.270413	-0.439636	0.328026	-0.297237	-0.172271	-0.138484		-0.427	0.223491	0.566502
404457	M300002426	N/A	sperm associated antigen 9	ENSMUSG00000020859	70834		0.348654	0.440369	0.210143	0.252093	0.161734	0.141275	0.793123	0.579142	0.646998	0.840985	0.606449	0.411238		0.345604	0.364516	0.71624	0.727779	0.547656	-0.232953	0.292473	0.82223	1.26216	0.557993	-0.446225	-0.134814		0.548696	0.357068	0.44127
404497	M200002536	Per1	period homolog 1 (Drosophila)	ENSMUSG00000020893	18626		1.05213	0.951738	0.845433	1.09414	1.19184	0.626571	0.378195	0.125238	0.131654	-0.0828993	-0.212181	-0.0547161		1.09985	0.0261607	-0.179194	-0.141399	-0.360775	0.398894	1.18331	0.318115	-0.703685	-0.553368	-0.0509646	0.29094		-0.218135	-0.150064	0.0772656
404506	M300002454	Myh10	myosin, heavy polypeptide 10, non-muscle	ENSMUSG00000020900	77579		0.492058	0.294444	0.179141	1.52564	1.49444	0.410819	0.5678	0.228162	0.101436	-0.573499	-0.204264	0.376041		-0.540906	0.92792	-0.73648	-0.747657	-0.527967	-1.61095	-0.298616	-0.299688	-0.958523	-0.186349	-1.30272	-2.38436		-0.324655	1.27499	0
404532	M200013454	Gcn5l2	GCN5 general control of amino acid synthesis-like 2 (yeast)	ENSMUSG00000020918	14534		-0.0954325	-0.0699961	-0.126739	-0.127381	-0.00893611	-0.11813	-0.661004	-0.607532	-0.481747	0.174125	-0.103108	0.136519		-0.16997	-0.439513	0.00844476	0.788819	0.80618	0.0225506	0.127139	-0.324535	-0.0310288	1.08452	0.71332	0.507431		-0.433222	-0.151637	0.223352
404560	M300002483	Foxg1	forkhead box G1	ENSMUSG00000020950	15228		0.197284	0.161123	0.133494	-0.0913333	-0.0367393	-0.158533	1.09369	1.06186	0.792891	0.930812	0.894386	0.283614		0.0761239	0.386656	1.01776	0.218423	0.287482	-0.277223	0.256666	0.802142	0.445717	0.210465	0.210305	-0.304807		0.528312	0.258697	0.354863
404581	M200006249	Sdccag1	serologically defined colon cancer antigen 1	ENSMUSG00000020982	66244		0.297355	0.193872	0.111279	-0.165026	-0.211046	-0.48262	0.233559	0.175218	0.10311	0.712619	0.941797	0.285022		0.152137	-0.111325	0.462771	0.764374	0.450718	0.437236	-0.0664816	0.0116506	-2.07772	0.0767815	-0.221871	0.103052		0.220078	-0.037851	0.410447
404587	M200008509	L2hgdh	L-2-hydroxyglutarate dehydrogenase	ENSMUSG00000020988	217666		0.0547166	0.0383101	0.114518	-0.205084	-0.233344	-0.0703271	0.20009	0.16908	0.159669	0.945365	0.898155	0.334817		0.328298	-0.0181967	0.789999	0.755036	0.540077	0.239134	0.491511	-0.105315	0.815747	0.500494	0.298467	0.216022		0.480386	0.119119	0.060095
404592	M200007739	Sip1	survivor of motor neuron protein interacting protein 1	ENSMUSG00000060121	66603		-0.198257	-0.0315518	0.124189	-0.252184	-0.382202	-0.342196	-1.05732	-0.650116	-0.362124	-0.176937	0.181274	-0.127643		-0.346071	-1.24452	-0.640591	-0.484605	0.176267	0.30804	-0.252296	-0.716793	-0.824278	-0.0690523	0.0347739	0.143999		-0.665654	0.0875599	-0.592892
404595	M300002502	Pnn	pinin	ENSMUSG00000020994	18949		0.319458	0.243377	0.27892	-0.203137	-0.214969	-0.287379	0.21944	0.296276	0.0268614	0.790003	0.821828	0.580773		-0.344262	-0.728731	0.0922629	-0.0381758	0.0223758	-0.074655	-0.484258	-0.111063	-0.383328	-0.276202	-0.440452	-0.30368		-0.163592	-0.189898	0.425501
404611	M200001300	Cfl2	cofilin 2, muscle	ENSMUSG00000062929	12632		0.471289	0.408034	0.406708	0.0658389	-0.0414083	-0.0948022	0.959712	0.780808	0.578119	0.975725	0.751477	0.318014		0.204428	0.341517	0.493739	0.545579	0.336183	-0.175047	-0.121564	0.0103642	-0.0364674	0.319693	-0.292991	-0.244384		0.554741	0.316084	0.368114
404612	M300002514	Baz1a	bromodomain adjacent to zinc finger domain 1A	ENSMUSG00000035021	217578		0.264799	0.135478	-0.18618	0.346449	0.62595	0.308425	2.08569	1.17202	1.14235	0.852089	0.403937	0.773128		0.792669	0.755594	1.54972	1.11257	1.21236	0.281101	0.677045	0.941797	0.539682	0.820791	0.536819	0.207878		0	0	0
404619	M200002750	Nfkbia	nuclear factor of kappa light chain gene enhancer in B-cells inhibitor, alpha	ENSMUSG00000021025	18035		1.12892	0.781486	0.610598	0.706653	0.482404	0.0597892	0.945916	0.637814	0.559389	0.48367	0.253565	0.173956		1.10038	1.51444	1.08288	1.10871	0.553155	0.121666	0.187826	-0.467701	0.357382	-0.27755	-0.447653	-0.129337		0.911073	0.575994	1.01848
404633	M300002523	Alkbh1	alkB, alkylation repair homolog 1 (E. coli)	ENSMUSG00000021041	N/A		0.558947	0.228942	0.299461	0.0558746	0.141054	0.0618745	0.639341	0.648397	0.438779	0.821474	0.605439	0.296153		0.585987	0.609759	0.736581	0.529536	0.684924	-0.244936	0.386669	0.436566	0.939605	0.4495	0.483378	-0.261057		0.501687	-0.200014	-0.115475
404638	M300002524	Rhoj	ras homolog gene family, member J	ENSMUSG00000046768	80837		-0.119201	-0.0334669	-0.214135	0.549226	0.478545	0.350276	1.2196	0.984629	0.854667	0.8809	0.356582	0.814963		0.123177	0.750302	0.749575	1.26003	0.479549	-0.656689	-0.0507055	0.124575	0.131295	0.309479	0.241375	-0.451346		1.45231	0.941503	1.10195
404640	M200015231	Sgpp1	sphingosine-1-phosphate phosphatase 1	ENSMUSG00000021054	81535		0.196221	0.534255	0.417543	0.194673	0.0180444	0.0266488	0.486188	0.113644	0.459862	0.8599	0.662699	0.535824		0.266078	0.243546	0.630419	0.864928	0.857303	0.138194	0.122311	0.257999	0.0119047	1.02724	0.364988	0.0523336		0.871262	0.229971	0.344377
404685	M200000041	Gsc	goosecoid	ENSMUSG00000021095	14836		-0.0501912	0.161282	0.125929	-0.100467	-0.228749	-0.429779	-1.15352	-0.894032	-0.82851	-0.853184	-0.429874	-0.293077		0.785115	-0.630976	-1.47681	-2.00864	-1.04775	-0.211993	0.128352	-0.879014	-0.590228	-1.52887	-0.830968	-0.724898		-1.25927	-0.0727357	-0.696411
404717	M200003641	Zfp36l1	zinc finger protein 36, C3H type-like 1	ENSMUSG00000021127	12192		0.977662	0.961	0.956013	0.784348	0.78833	0.349158	0.329203	0.292215	0.184891	0.4371	-0.00411889	-0.321816		0.74873	1.05131	0.280226	0.423412	-0.187632	-0.136415	1.34214	0.185194	-0.0603924	0.0393558	-0.504735	0.19105		0.0445655	0.317049	0.121364
404743	M200013755	Gtpbp4	GTP binding protein 4	ENSMUSG00000021149	69237		0.293543	0.226372	0.25893	0.0153346	0.158132	-0.107482	0.802906	0.628541	0.474191	0.929898	0.583985	0.335918		0.674518	0.796548	1.11666	1.30045	0.896702	0.126301	0.303423	0.91854	0.872161	1.05656	0.470696	0.149573		0.921439	0.0466313	0.298921
404764	M200007762	BC002230	cDNA sequence BC002230	ENSMUSG00000021179	217827		0.114083	0.170742	0.179034	-0.258153	-0.280619	-0.379927	-0.740771	-0.544829	-0.32907	-0.0799353	-0.0784801	-0.212618		-0.172779	-1.41226	-0.801771	-0.186429	0.0350787	-0.0227653	-0.669974	-0.966979	-0.171563	-0.0203894	-0.178374	-0.0459482		-0.72952	-0.0831543	-0.146665
404778	M200008721	Pfkp	phosphofructokinase, platelet	ENSMUSG00000021196	56421		0.181073	0.155253	0.186136	-0.183805	-0.141114	-0.369062	0.439052	0.439914	0.279769	0.887336	1.09235	0.575761		-0.547332	-0.314475	0.0212925	0.137609	0.145698	-0.263935	-0.667961	-0.392088	0.147671	-0.0730732	0.256243	-0.222309		0.856986	0.298798	0.510468
404782	M300002612	9030205A07Rik	RIKEN cDNA 9030205A07 Gene	ENSMUSG00000021198	217843		0.840784	0.835941	0.662778	0.361432	0.222751	0.203175	0.433678	0.179733	0.427681	0.112389	-0.193245	0.0961884		0.122876	-0.901236	-0.26141	-0.213694	-0.218286	-0.370454	0.334822	-0.734602	0.0538912	0.126778	0.363665	0.293089		-0.634105	0.0413631	0.372276
404799	M200004337	N/A	neuroepithelial cell transforming gene 1	ENSMUSG00000021215	56349		0.334011	0.214257	0.112542	0.293107	0.121913	0.357237	1.18224	1.06992	0.822167	0.655344	0.327431	0.463704		1.28734	1.15751	1.67058	1.24347	0.689797	-0.40905	1.38482	1.82641	1.85249	1.0155	0.255619	-0.0832678		0.780747	0.28368	0.953503
404800	M300002625	N/A	neuroepithelial cell transforming gene 1	ENSMUSG00000021215	56349		0.279017	0.286939	0.253466	0.628199	0.595263	0.406456	1.13855	0.892679	0.886765	0.372342	0.221874	0.374071		1.04274	1.62351	1.28404	0.666267	0.447323	-0.368006	1.34319	1.60714	1.28189	0.839388	0.329398	0.105439		0.899253	0.508697	0.849977
404809	M200008033	Wdr21	WD repeat domain 21	ENSMUSG00000021222	73828		0.149742	0.197802	0.229968	-0.141001	0.0158789	-0.102243	-0.937827	-0.684141	-0.587234	-0.482146	-0.3814	-0.316909		-0.269864	-1.49614	-1.01748	-0.463869	-0.417788	0.300695	-0.725136	-0.901172	-1.11761	-0.439125	-0.0460088	0.368373		-1.10139	-0.559477	-0.82414
404833	M200002112	Fos	FBJ osteosarcoma oncogene	ENSMUSG00000021250	14281		5.39672	5.47541	4.94775	3.08092	2.9509	2.11602	3.14704	2.31622	2.30851	0.0476208	-0.532284	-0.426718		4.64204	2.33537	3.17429	1.08926	0.488304	0.00572848	3.87213	0.651251	0.0139053	0.507082	-0.429036	1.13552		0.474694	0.28089	-0.0650604
404853	M200000712	Hsp90aa1	heat shock protein 90kDa alpha (cytosolic), class A member 1	ENSMUSG00000021270	670148|15519		0.39515	0.383567	0.47792	0.0842642	-0.0459819	-0.0161032	0.636215	0.667851	0.492831	1.08611	0.77129	0.501502		-0.204007	-0.123839	0.243543	0.395749	0.559911	-0.243754	-0.00316039	-0.100828	0.204787	0.524008	0.254476	0.126638		0.591504	0.404184	0.59932
404871	M200001695	Tnfaip2	tumor necrosis factor, alpha-induced protein 2	ENSMUSG00000021281	21928		-0.0269558	0.0397291	0.107557	-0.119008	-0.155706	-0.441169	0.478483	0.478809	0.131985	1.1772	0.832407	0.63682		0.262691	0.222316	0.990653	1.29642	1.14464	1.06802	0.158551	0.187308	0.875787	0.746677	1.06679	0.249117		1.1917	0.26859	0.539137
404874	M300002672	Eif5	eukaryotic translation initiation factor 5	ENSMUSG00000021282	217869		0.327379	0.339308	0.256443	-0.15016	-0.107506	-0.115437	0.503063	0.514984	0.371752	0.797327	0.722902	0.339139		0.132013	0.395496	0.266424	0.365166	0.20415	-0.058399	-0.0277597	-0.0159948	0.407451	0.217305	0.252778	0.0427502		0.444039	-0.0805243	-0.108258
404948	M200002700	Nedd9	neural precursor cell expressed, developmentally down-regulated gene 9	ENSMUSG00000021365	18003		0.251332	0.466004	0.354281	-0.384563	-0.44861	-0.335369	-0.690853	-0.582602	0.125738	-0.86421	-0.410182	-0.506683		-0.081749	-1.08191	-1.68258	-0.942219	-1.07046	-0.251322	0.0248259	-1.32336	-1.54182	-0.413361	-0.689001	-0.613563		-1.03721	-0.0893002	-0.313725
404949	M300002725	Hivep1	human immunodeficiency virus type I enhancer binding protein 1	ENSMUSG00000021366	110521		0.277893	0.262593	0.0904519	0.240228	0.0842753	0.00161499	0.836893	0.608578	0.506684	0.508698	0.193035	0.376425		0.102057	0.369774	0.0909182	0.20048	0.176664	0.255629	0.404408	0.0819564	0.725066	0.149683	-0.097871	0.0498422		0.313589	0.0573544	0.851783
404951	M300002727	Edn1	endothelin 1	ENSMUSG00000021367	13614		2.48308	2.40829	1.91872	1.75708	1.43672	0.898594	0.577335	0.675863	0.61381	-0.228045	-0.300759	-0.300822		2.5914	0.515549	-1.3172	-0.415306	0.237308	-0.261545	0.499489	-1.09355	-0.555809	-0.840221	-0.380237	-0.670111		-0.224001	0.425302	0.543522
404998	M300002749	Rpp40	ribonuclease P 40 subunit (human)	ENSMUSG00000021418	208366		-0.272049	-0.159042	-0.0205879	-0.30022	-0.181597	-0.30645	-0.85246	-0.648989	-0.562425	-0.166696	0.0454861	-0.238129		0.217004	-0.395308	-0.0715578	0.114256	0.670933	0.568637	-0.0557317	-0.232525	-0.138339	0.657008	0.438733	0.273269		-0.234629	-0.136882	-0.546391
404999	M300002748	Rpp40	ribonuclease P 40 subunit (human)	ENSMUSG00000021418	208366		-0.246435	-0.096746	0.0944207	-0.286136	-0.478583	-0.327128	-0.803575	-0.711261	-0.571797	-0.0334775	0.100195	-0.153227		0.0858678	-0.460343	-0.463911	0.592869	0.812858	0.745264	-0.222201	-0.610004	0.453045	0.675127	0.910576	0.661476		-0.136492	-0.45208	-0.839706
405031	M200002810	Gadd45g	growth arrest and DNA-damage-inducible 45 gamma	ENSMUSG00000021453	23882		3.00119	2.87203	2.41844	2.02911	1.43054	1.13271	2.31273	2.03088	1.43709	2.11672	1.49729	0.833009		2.3207	1.28096	1.0297	0.429306	0.180896	-0.177729	1.06341	0.325244	0.770474	-0.0610725	-0.544783	-1.04769		1.46899	0.737565	1.17703
405037	M300002770	N/A	N/A	ENSMUSG00000056748	N/A		1.20173	0.845063	0.554372	0.449735	0.452063	0.211247	1.58655	1.56182	1.23458	1.01377	0.692399	0.41725		0.629186	1.03311	0.86544	-0.526688	-0.188461	-0.29318	0.894769	0.905523	1.1416	0.0616577	-0.504947	-0.0786626		0.48254	0.588808	0.97436
405039	M300002773	2010111I01Rik	RIKEN cDNA 2010111I01 gene	ENSMUSG00000021458	72061		0.410886	0.108064	0.0292798	0.086606	0.0956694	-0.0176036	0.990453	1.19739	0.991773	0.751764	0.8875	0.69892		0.224821	0.112035	0.0806437	-0.445359	0.290885	-0.323381	-0.132078	-0.364491	-0.272483	-0.0188053	-0.367825	-0.437642		0.203647	0.625977	0.686981
405041	M300002772	2010111I01Rik	RIKEN cDNA 2010111I01 gene	ENSMUSG00000021458	72061		0.628878	0.379976	0.213047	0.521178	0.394931	0.158743	1.60794	1.51487	1.42883	0.884801	0.283835	0.505194		0.756299	0.968133	1.10681	0.349814	0.553782	-0.358397	0.626819	0.701614	0.478082	-0.142319	-0.118902	-0.140143		1.04483	0.705948	1.07472
405050	M200000690	Msx2	homeo box, msh-like 2	ENSMUSG00000021469	17702		0.301445	0.210694	0.26945	0.360909	0.38776	0.248852	1.00932	0.841384	0.6183	0.312955	0.194519	0.0461716		1.75738	1.8353	1.66281	0.0655829	0.202534	0.845778	1.56421	1.2802	1.22897	0.3126	0.216913	0.687017		0.374278	0.0561013	-0.406834
405062	M200012995	Ccrk	cell cycle related kinase	ENSMUSG00000021483	105278		-0.425218	-0.272382	-0.0818817	-0.460175	-0.209339	-0.423427	-1.54411	-1.36323	-1.01125	-0.659425	-0.54776	-0.0905213		-0.667439	-1.07681	-1.14649	-0.304799	0.0508777	0.391248	-0.702683	-1.07528	-0.439775	0.107201	0.191354	0.43275		-1.13089	-0.258915	-0.877665
405070	M200006698	Pdlim7	PDZ and LIM domain 7	ENSMUSG00000021493	N/A		0.478161	0.197684	0.138705	0.226208	0.311881	0.265402	0.823651	0.713869	0.654976	0.655196	0.314075	0.0218053		0.379682	0.253171	-0.102968	0.039739	-0.414009	-0.452571	0.366725	0.394476	-0.153148	-0.233785	-0.829606	-0.956757		0.468908	0.620096	0.860561
405103	M300002809	Zfp85-rs1	zinc finger protein 273	ENSMUSG00000030446	212569		-0.540298	-0.193918	-0.32177	-0.874015	-1.01427	-0.695506	-0.92906	-0.648078	-0.359917	-0.413619	-0.389423	-0.079084		-0.807809	-1.0172	-0.726418	-0.676281	-0.826063	-0.392618	-0.973543	-0.625147	-0.337529	0.0262325	-0.834586	-0.0276258		0.700537	0.116075	-0.422099
405136	M300002831	Dapk1	death associated protein kinase 1	ENSMUSG00000021559	69635		0.130304	-0.0286309	-0.0253889	0.151669	0.204272	0.273904	-0.55634	-0.511222	-0.409613	-1.03838	-0.925688	-0.619828		-0.404415	-1.07814	-0.951739	-1.37992	-0.773568	-0.329321	-0.39899	-0.645207	-0.909553	-1.26679	-0.908998	-1.19085		-0.957417	-0.438875	-0.848678
405137	M300002830	Dapk1	death associated protein kinase 1	ENSMUSG00000021559	69635		0.128555	0.0999092	0.113575	-0.119969	0.0331522	-0.257847	-0.570232	-0.459298	-0.489751	-1.23008	-0.67596	-0.77489		-0.707878	-0.819707	-1.49759	-1.64637	-1.10621	-0.114117	-0.496694	-0.913671	-1.29616	-1.2959	-1.08161	-1.00967		-1.52988	-0.426477	-0.913757
405158	M300002840	Rhobtb3	Rho-related BTB domain containing 3	ENSMUSG00000021589	73296		0.0268342	-0.0410319	-0.0132556	0.749511	0.682971	-0.0437975	-0.0962825	0.184688	-0.103017	-0.895533	-0.836582	-0.241907		0.173614	0.181278	0.145601	-0.440221	-0.425412	-0.29903	-0.0920445	0.0588845	-0.677305	-0.451318	-0.550317	-0.643875		0.64032	0.0377669	-0.457333
405256	M200002804	Dimt1	DIM1 dimethyladenosine transferase 1-like (S. cerevisiae)	ENSMUSG00000021692	66254		0.191498	0.152025	0.270813	-0.0861724	-0.102179	-0.1386	0.694001	0.683243	0.318528	0.974824	0.877206	0.2049		0.0156802	-0.30183	0.798439	0.82906	0.0857884	0.260214	-0.273439	0.00144573	0.774802	0.295591	0.273805	-0.277592		1.33887	0.00395005	0.228796
405257	M200001729	Kif2a	kinesin family member 2A	ENSMUSG00000021693	16563		0.286556	0.255412	0.208104	-0.276065	-0.239071	-0.162398	0.770529	0.648513	0.463919	1.20784	0.90955	0.50374		0.0240895	0.142938	0.579181	0.72668	0.468763	-0.0241155	-0.230922	0.354122	0.348331	0.59651	0.889115	0.0268554		0.698919	0.233351	0.511782
405270	M200000136	Plk2	polo-like kinase 2 (Drosophila)	ENSMUSG00000021701	20620		2.22336	1.9324	1.4545	1.20787	0.722774	0.750154	2.2078	1.67696	1.25824	0.706365	0.116233	-0.00670749		1.43251	0.897811	1.30349	0.251438	0.175742	-0.685921	0.521633	0.0975308	-0.260268	-0.156579	-0.863829	-0.899718		0.559697	-0.106304	0.504945
405292	M300002918	3110031B13Rik	RIKEN cDNA 3110031B13 gene	ENSMUSG00000021716	67288		0.724759	0.373024	0.35478	0.545187	0.674396	0.61177	1.12982	0.763833	0.868124	1.12143	0.836879	0.532777		0.169023	-0.0286986	0.198036	0.245825	0.225761	-0.677502	-0.314509	-0.485213	0.0818255	0.188197	0.0306403	-0.307662		0.792911	0.786596	0.671984
405300	M200004091	N/A	poly (ADP-ribose) polymerase family, member 8	ENSMUSG00000021725	52552		0.319973	0.262417	0.257072	0.0559998	0.0301745	-0.207484	0.596424	0.686607	0.426366	0.120852	0.0872754	-0.174627		0.205293	-0.0638762	0.555249	0.0348053	-0.0443378	0.59457	0.440832	0.131364	-0.0182855	-0.0691751	0.0641602	-0.0455031		0.500947	0.124133	0.449619
405306	M300002925	Slc4a7	solute carrier family 4, sodium bicarbonate cotransporter, member 7	ENSMUSG00000021733	218756		0.296489	0.271424	0.456694	0.819308	0.789703	0.310854	1.12606	0.905836	0.613678	-0.0703822	-0.0324071	0.708123		0.101265	0.220689	0.573333	0.885515	-0.119562	-0.641623	-0.337076	0.322717	0.207187	0.536139	-0.389592	-0.934287		1.25278	0.126167	0.215799
405329	M300002938	Ppap2a	phosphatidic acid phosphatase 2a	ENSMUSG00000021759	19012		0.0881068	0.0720627	0.0049528	-0.0471279	-0.0952542	0.00706126	0.576697	0.575441	0.589264	0.739933	0.684482	0.588009		-0.289754	-0.0627714	0.179999	-0.526754	-0.650126	-1.5968	-0.2483	-0.114168	-0.419667	-0.858011	-1.34878	-1.28448		0.537915	0.623829	0.57837
405330	M300002939	Ppap2a	phosphatidic acid phosphatase 2a	ENSMUSG00000021759	19012		0.263254	0.101572	0.101421	0.422261	0.313667	0.265294	0.877148	0.555219	0.800006	0.384033	0.166423	0.489904		-0.214155	0.132252	-0.0768531	-0.697569	-0.590867	-1.25547	-0.303527	-0.485072	-0.636429	-0.597434	-0.99159	-1.01094		0.496624	0.8931	0.259874
405331	M300002937	Ppap2a	phosphatidic acid phosphatase 2a	ENSMUSG00000021759	N/A		-0.110191	0.122906	0.0719072	-0.087811	-0.0156459	-0.177156	0.647141	0.589814	0.364144	0.644008	0.768107	0.517399		0.0596923	-0.00139328	0.0256493	-0.43651	-0.756704	-1.03888	-0.174433	-0.421217	-0.335543	-1.02115	-0.926614	-1.3657		0.242937	0.55711	0.513867
405388	M200006163	Usp54	ubiquitin specific peptidase 54	ENSMUSG00000021817	78787		0.130961	-0.0770354	-0.172167	0.102019	-0.0714942	0.00731415	1.11189	1.06356	0.764663	0.572176	0.427182	0.0613206		0.0401527	0.371926	0.462771	-0.125224	-0.33453	-0.417525	-0.112496	0.0389176	0.0453564	-0.493691	-0.249961	-0.142688		0.0888223	0.281009	0.611274
405392	M300002966	Camk2g	calcium/calmodulin-dependent protein kinase II gamma	ENSMUSG00000021820	12325		0.606002	0.440604	0.39985	-0.0445648	-0.124776	-0.171921	0.694492	0.594027	0.442367	0.878196	0.63434	0.558906		0.1571	0.126806	0.105227	-0.0743085	-0.357015	-0.434342	-0.168341	0.0455835	-0.000413652	0.050711	-0.288694	-0.661651		0.00253983	0.332698	0.568476
405394	M300002968	Camk2g	calcium/calmodulin-dependent protein kinase II gamma	ENSMUSG00000021820	12325		0.051826	-0.113437	-0.146581	0.0219317	0.096296	-0.0977093	0.874994	0.673754	0.580989	0.929247	0.585915	0.645703		0.0305075	0.716796	0.989735	0.764461	0.0655048	-0.575532	0.244167	0.280088	0.274339	0.364044	0.153246	-0.804474		0.832483	0.446316	0.504951
405397	M200003146	Vcl	vinculin	ENSMUSG00000021823	22330		0.813889	0.578541	0.241231	0.430768	0.416154	0.277711	1.93816	1.68359	1.43721	2.26409	2.17199	1.59701		-0.212503	0.498136	0.906629	0.818685	-0.356294	-1.5361	-0.126871	0.12224	0.406006	0.0226639	-0.661023	-1.53508		1.29505	1.49847	1.9801
405398	M300002969	Vcl	vinculin	ENSMUSG00000021823	22330		0.74254	0.653962	0.253749	0.388072	0.279823	0.0259081	2.05875	1.77151	1.37833	2.25757	2.29813	1.53091		-0.176524	0.579116	0.508972	0.479859	-0.0945593	-1.31653	-0.0309491	0.444618	0.660431	-0.541339	-0.447527	-1.36742		1.47403	1.45531	1.40755
405401	M200013120	Ero1l	ERO1-like (S. cerevisiae)	ENSMUSG00000021831	50527		0.479864	0.417441	0.25298	0.525491	0.287344	0.515708	0.870952	0.695677	0.676665	0.699923	0.584312	0.258576		0.254744	0.307729	0.554424	0.687163	0.233388	-0.391519	0.173594	0.219873	0.446445	0.0803262	-0.186594	-0.240991		0.649953	0.32527	-0.00456652
405404	M300002971	Bmp4	bone morphogenetic protein 4	ENSMUSG00000021835	12159		0.161868	0.107999	0.186867	0.388757	0.240884	0.347548	-0.562573	-0.64231	-0.359042	-1.2222	-0.943376	-0.10663		-0.505316	-0.397827	-0.979789	-1.73837	-0.671302	-0.212707	-0.5021	-1.18703	0.0635963	-0.201044	-0.355565	0.0806151		-0.920489	-0.197853	-0.712233
405407	M200001192	Ktn1	kinectin 1	ENSMUSG00000021843	16709		0.418332	0.414512	0.375907	0.029656	-0.0641951	0.0121295	0.333277	0.278949	0.274923	0.612409	0.791416	0.239615		0.236633	0.0746669	0.39692	0.650071	0.210733	0.117366	0.257824	-0.0381884	0.760163	-0.0637372	-0.154098	0.135827		0.407117	0.244311	0.577183
405515	M200007834	Sap18	Sin3-associated polypeptide 18	ENSMUSG00000021963	20220		0.102848	0.0369368	0.0971048	-0.275265	-0.17507	-0.311579	0.396245	0.408476	0.216936	0.746537	0.723719	0.342994		-0.149268	-0.200852	0.348013	0.166661	0.230564	-0.55656	-0.36893	0.0294431	-0.00969718	0.0527388	0.549314	-0.0171316		0.592475	-0.226838	-0.526758
405555	M200007196	Wnt5a	wingless-related MMTV integration site 5A	ENSMUSG00000021994	22418		0.604386	-0.0379035	0.114407	0.700694	0.527242	0.391688	-0.27002	-0.472776	-0.0476602	-1.47123	-1.17267	-0.575478		0.0207288	0.0014196	-0.531867	-1.39582	-1.4449	-0.764391	0.00773194	-0.43135	-0.276477	-0.581527	-1.09554	-0.357056		-1.21999	-0.345305	-0.977837
405567	M300003063	Tsc22d1	TSC22 domain family, member 1	ENSMUSG00000022010	21807		0.192914	0.208043	0.21524	0.595127	0.525405	0.51657	1.23356	1.04555	0.737959	0.794876	-0.163947	0.119568		0.102633	0.294961	1.36035	0.693276	0.799911	-0.133634	0.527158	0.73005	0.0208634	0.421909	0.387455	-0.146388		1.2256	0.116478	0.429961
405568	M200004008	Tsc22d1	TSC22 domain family, member 1	ENSMUSG00000022010	21807		0.35851	0.391592	0.322162	0.18089	0.232901	-0.0427592	1.35028	1.10381	0.80917	1.06057	0.589755	0.292892		-0.0148615	0.508232	0.91086	0.484295	0.024713	-0.659052	-0.133337	0.297272	0.371197	-0.310955	-0.417917	-0.561193		0.900016	0.34939	0.727592
405576	M300003067	1190002H23Rik	RIKEN cDNA 1190002H23 gene	ENSMUSG00000022018	66214		-0.362557	-0.11991	-0.339586	0.379392	0.236412	0.0834811	1.45564	1.34793	1.47203	1.69076	1.42389	0.782728		0.568997	0.512657	1.11054	1.02098	1.28531	-0.187357	1.14841	0.455126	2.12879	0.246137	0.127892	-0.463955		2.61394	1.87629	2.76053
405580	M300003068	Mtrf1	mitochondrial translational release factor 1	ENSMUSG00000022022	211253		-0.14178	0.0866922	0.171236	-0.441072	-0.41987	-0.465533	-1.25438	-0.888783	-0.737843	-0.15964	0.347292	-0.0269076		-0.235674	-1.17753	-0.841723	-0.179274	0.169273	0.196744	-0.719087	-0.893811	0.168743	-0.120239	-0.386234	-0.127476		-1.0507	-0.494973	-0.838521
405604	M200006092	N/A	N/A	N/A	N/A		0.188735	0.264575	0.382601	-0.288634	-0.382556	-0.45145	0.221639	0.413834	0.3846	0.874884	0.937099	0.206143		-0.0133172	-0.310176	0.995518	0.895808	0.734703	-0.40408	-0.401479	0.0061299	1.36735	0.462074	0.096037	-0.222914		-0.195932	0.292294	0
405619	M200008482	Rhobtb2	Rho-related BTB domain containing 2	ENSMUSG00000022075	246710		-0.137271	-0.25289	-0.118596	-0.178169	-0.110204	-0.0167081	-1.07306	-1.00023	-0.734762	-0.457861	-0.541884	-0.121668		-0.334732	-0.285282	-0.588189	-0.0363988	0.335321	1.08887	-0.294899	-0.00274386	-0.429118	0.701595	0.322578	0.427206		-1.38457	-0.489392	-0.793553
405624	M300003085	Sorbs3	sorbin and SH3 domain containing 3	ENSMUSG00000022091	20410		-0.0107077	-0.0809718	-0.0565115	-0.330797	-0.208649	-0.282627	-0.649726	-0.44056	-0.643272	-0.273992	0.0457622	-0.00501907		0.0546749	0.125321	-0.482158	-0.767911	-0.401217	0.915526	0.311216	-0.126552	-0.319597	0.313959	-0.041597	0.623814		-1.20199	-0.467592	-0.0437234
405655	M200005478	2610206B13Rik	RIKEN cDNA 2610206B13 gene	72486	72486		-0.281638	-0.202068	-0.17627	-0.699443	-0.620576	-0.434293	-0.384196	-0.205213	-0.269837	0.259645	0.368028	0.0860128		-0.0863079	-0.672572	-0.010722	0.140445	-0.236814	-0.161848	-0.213366	-0.398906	0.334557	0.0999951	0.0966294	-0.151377		0.416711	0.288286	-0.0855393
405671	M300003107	Mbnl2	muscleblind-like 2	ENSMUSG00000022139	105559		0.448051	0.583706	0.128441	0.666453	0.802244	0.114024	0.562264	0.339571	0.433809	0.0305285	-0.173827	0.416047		0.21344	0.150728	0.509002	0.839652	0.119029	-0.60328	0.102107	-0.310109	-0.15178	-0.0130702	-0.699013	-0.593558		0.5988	0.441111	0.638097
405672	M300003110	Nipbl	Nipped-B homolog (Drosophila)	ENSMUSG00000022141	71175		0.253891	0.23636	-0.205508	0.822615	1.05342	0.306078	-0.0630657	0.0379495	-0.241414	-1.20966	-1.33115	-0.0678048		0.377501	-0.0401244	0.154627	0.599563	-0.111708	-0.410346	0.0850021	0.294009	0.00686735	-0.35714	-1.12286	-0.694448		-0.0936149	-0.273579	-0.7204
405676	M200002994	Osmr	oncostatin M receptor	ENSMUSG00000022146	18414		0.306745	0.233032	0.271448	-0.133712	-0.197933	-0.347074	0.365269	0.43811	0.174269	1.45053	1.20899	0.410742		0.31279	0.122707	1.49412	2.30725	1.74516	1.77172	0.0390522	0.296468	0.635833	1.38682	0.930649	0.262103		1.37979	0.576375	1.23576
405771	M200008058	Rad1	RAD1 homolog (S. pombe)	ENSMUSG00000022248	19355		-0.07363	0.0529332	0.0728067	-0.290753	-0.26213	-0.298626	-0.820538	-0.642599	-0.271188	0.048329	0.141871	0.105486		-0.559999	-0.881918	-0.401346	0.00655977	0.576617	0.0675378	-0.916753	-0.846981	0.0716567	0.404138	0.768564	0.174244		-0.201861	-0.152105	-0.787545
405788	M300003175	Trio	triple functional domain (PTPRF interacting)	223435	223435		0.777331	0.437021	0.522677	-0.00711536	-0.00871006	-0.23672	-0.576672	-0.240429	-0.24596	-0.372585	-0.0955424	-0.323825		-0.335573	-0.386137	-0.0580257	-0.0765262	-0.134844	0.292453	-0.471803	-0.447511	-0.254593	-0.077592	0.176838	0.38565		-0.447325	0.0307882	0.441207
405797	M200005102	1810015C04Rik	RIKEN cDNA 1810015C04 gene	ENSMUSG00000022270	66270		-0.158201	0.101312	0.0732563	0.133497	0.367498	-0.145872	0.610048	0.60315	0.326185	0.861179	0.617766	0.656974		0.444885	0.155502	0.22315	0.469872	0.663367	0.331709	0.276022	0.106303	0.312552	0.0701676	0.030749	0.177533		1.25132	0.342064	0.677042
405799	M300003183	Myo10	myosin X	ENSMUSG00000022272	17909		0.356258	0.294955	0.223747	0.543764	0.603687	0.110044	0.837062	0.575814	0.471102	0.782413	0.198637	0.505081		0.136571	-0.0333131	0.543782	0.4724	0.204651	-0.544573	0.00487013	0.107648	-0.129691	-0.31133	-0.81143	-0.884129		0.197462	0.593429	1.26282
405826	M200008198	Zfpm2	zinc finger protein, multitype 2	ENSMUSG00000022306	22762		0.746519	0.54972	0.473823	-0.111788	-0.189931	-0.0851521	0.0539641	0.135347	-0.056607	0.740815	0.798617	0.248661		0.237026	-0.16676	-0.00876746	0.624167	0.481808	0.117052	0.122603	-0.0736652	-0.209087	0.231699	0.531752	-0.00646287		0.181298	0.134323	0.337113
405844	M200008260	Cdh10	cadherin 10	ENSMUSG00000022321	320873		0.083018	0.0517645	0.120494	-0.139785	-0.22925	-0.181713	-0.284456	-0.031312	-0.0548256	-1.68146	-0.959605	-1.0834		0.519259	0.621834	0.00607071	-0.771058	-0.486129	0.528514	-0.192812	0.342168	-0.0461333	-0.241891	0.582662	0.823434		-1.44268	-0.509988	-1.08544
405850	M200014473	Osr2	odd-skipped related 2 (Drosophila)	ENSMUSG00000022330	107587		-0.332097	-0.061514	-0.248514	-0.727367	-0.548698	-0.501633	-2.97155	-2.34404	-1.50972	-2.95641	-2.24863	-1.62576		-1.32942	-1.65497	-2.88636	-2.23503	-1.52424	-0.35037	-1.07628	-1.31611	-1.73161	-1.3315	-1.10956	-0.120435		-3.67537	-0.655551	-1.54197
405864	M200000925	Myc	myelocytomatosis oncogene	ENSMUSG00000022346	17869		1.41274	1.07842	1.01744	1.69114	1.33946	1.34774	1.92201	1.45973	1.01315	1.22347	0.79021	0.22094		3.11979	3.76636	3.26641	2.83392	2.51124	1.57614	3.02907	3.45192	2.23116	2.69699	2.41569	1.94704		1.64617	0.581118	1.23648
405899	M300003245	Ddef1	development and differentiation enhancing	ENSMUSG00000022377	13196		0.337371	0.550386	0.260393	0.0153038	0.0405905	0.00075735	0.194598	-0.0523764	0.174313	1.12291	0.899593	0.639559		0.592713	0.214006	0.620985	0.600298	0.823839	0.580062	0.66002	0.17457	0.898632	1.09033	0.787181	0.563052		0.529766	0.255715	0.573921
405909	M300003252	Brd1	bromodomain containing 1	ENSMUSG00000022387	223770		0.470117	0.423527	0.2527	0.748041	0.395394	0.55944	0.429138	0.214892	0.330597	-0.157096	-0.233309	0.172667		0.362645	0.239087	0.236364	0.469998	0.801531	-0.288846	0.255386	-0.309445	0.254079	0.343308	0.228338	0.463315		0.26853	0.0118701	0.15316
405914	M200003750	Tef	thyrotroph embryonic factor	ENSMUSG00000022389	21685		-0.0859808	-0.0862547	0.0388465	-0.186736	-0.371773	-0.195434	-1.10126	-0.972073	-0.751936	-1.23829	-0.933747	-0.644423		-0.201808	-0.591882	-1.10104	-1.38135	-1.04117	0.295625	-0.435066	-0.578084	-0.958937	-0.72871	-0.913435	0.0400874		-1.82519	-0.517703	-1.21484
405949	M200007658	Pgea1	PKD2 interactor, golgi and endoplasmic reticulum associated 1	ENSMUSG00000022428	73739		-0.246779	-0.124368	-0.13503	-0.19518	-0.0633503	-0.170404	-0.544849	-0.268529	-0.418317	-0.715577	-0.600549	-0.434555		-0.253906	-0.661139	-0.569763	-1.11721	-0.629799	0.271899	-0.589352	-0.518528	0.0789395	-0.73953	-0.282852	0.0210254		-0.749452	-0.357607	-0.774335
405958	M200009757	3110048E14Rik	RIKEN cDNA 3110048E14 gene	ENSMUSG00000022434	73225		0.140311	0.265598	-0.120616	0.31542	0.223393	0.20384	0.912847	1.03993	0.861071	0.342577	0.0297397	-0.306461		0.197541	-0.452968	0.440349	0.590185	0.216357	-0.376342	0.290475	0.26089	0.522093	0.0547807	-0.366638	-0.459034		0.524177	0.461969	0.574058
405968	M200002282	Myh9	myosin, heavy polypeptide 9, non-muscle	ENSMUSG00000022443	17886		0.640181	0.60379	0.231585	0.199214	0.346209	0.0394532	0.758593	0.458678	0.261026	1.25824	0.672261	0.454697		0.0400789	0.0676993	0.309836	0.733858	0.452713	-0.828248	0.123659	0.289686	0.0225765	-0.141854	-0.399272	-0.773567		0.430832	0.799891	1.42442
406000	M200004761	Rapgef3	Rap guanine nucleotide exchange factor (GEF) 3	ENSMUSG00000022469	223864		-0.0854109	-0.068296	-0.0154026	-0.258225	-0.0605153	-0.336816	0.30304	0.54777	0.255345	0.817942	1.01205	0.64438		0.418089	-1.3803	-0.0659157	-0.141614	0.541515	0.528803	-0.24042	-0.567823	0.0380247	0.171116	0.76938	0.761017		0.181719	0.236405	0.491373
406007	M200007414	Hdac7a	histone deacetylase 7A	ENSMUSG00000022475	56233		0.502239	0.270309	0.467726	0.687624	0.699693	0.169248	0.11273	0.0710977	0.322611	0.715708	0.278553	0.745521		-0.20308	-0.125534	0.284904	0.50366	-0.0252467	-0.497324	0.236954	-0.105804	-0.140409	0.264818	-0.330401	-0.498586		0.467059	0.57658	1.115
406029	M200004061	Litaf	LPS-induced TN factor	ENSMUSG00000022500	56722		0.0987315	0.00774709	-0.102772	0.211687	0.208186	0.0911552	0.580279	0.500945	0.427826	0.549102	0.749187	0.20466		0.569963	0.63316	1.04235	0.787003	1.24537	0.489469	0.262272	0.463287	0.577945	0.273474	0.0178846	0.772267		0.478895	0.590883	0.51223
406036	M300003323	Emp2	epithelial membrane protein 2	ENSMUSG00000022505	13731		-0.338967	-0.372711	-0.32952	0.822859	0.807099	0.223622	0.0736191	-0.167504	-0.0145045	-0.615767	-0.670325	-0.106139		0.159914	0.567946	-0.143489	0.497367	-0.309801	-0.475841	0.253883	0.328655	0.283053	-0.519049	-0.542214	-0.668439		0.228205	0.0648605	0.319916
406039	M200003401	Bcl6	B-cell leukemia/lymphoma 6	ENSMUSG00000022508	12053		1.485	0.746209	0.781825	1.68046	1.5498	1.31379	1.42694	0.770527	1.06533	0.0353962	-0.351158	-0.0324358		1.847	2.07112	0.657565	0.0519044	0.417756	0.739168	0.649606	1.15298	0.23778	0.399316	0.53975	-0.652013		-0.642585	-0.198969	-0.135766
406044	M200004995	Il1rap	interleukin 1 receptor accessory protein	ENSMUSG00000022514	16180		0.1285	-0.0125506	-0.0448445	0.183222	0.0114147	0.321366	0.923003	0.623321	0.732765	0.815448	1.01224	0.65848		-0.00548886	0.180082	0.519608	0.898619	1.47774	-0.0476545	0.151007	0.00383808	0.598062	0.424962	0.480178	0.139971		1.04968	0.516354	0.375919
406046	M300003327	Nudt16l1	nudix (nucleoside diphosphate linked moiety X)-type motif 16-like 1	ENSMUSG00000022516	66911		-0.222297	-0.16924	-0.0324247	-0.2952	-0.268607	-0.41682	-0.911513	-0.657781	-0.399688	-0.62247	-0.704304	-0.203255		-0.181041	-1.09332	-0.702829	-0.451461	0.0279564	0.0715023	-0.391075	-0.529594	-0.307167	0.148111	-0.0217334	0.392508		-0.669831	-0.390327	-0.607754
406047	M200007562	Nudt16l1	nudix (nucleoside diphosphate linked moiety X)-type motif 16-like 1	ENSMUSG00000022516	66911		-0.34184	-0.251803	-0.198543	-0.289119	-0.183002	-0.425665	-1.02523	-0.75534	-0.513446	-0.691786	-0.587138	-0.326446		-0.511535	-0.63522	-1.02357	-0.377136	-0.138474	0.110891	-0.236975	-0.247948	-0.210041	0.147774	0.302544	0.370458		-0.490352	-0.0986514	-0.659376
406063	M200001751	Hes1	hairy and enhancer of split 1 (Drosophila)	ENSMUSG00000022528	15205		0.843066	0.71867	0.824727	0.742103	0.794842	0.679055	0.339507	0.158078	0.118059	-0.431881	-0.583244	-0.424984		2.55025	0.515712	1.0078	0.386653	-0.430896	-0.902125	2.36048	0.499991	1.48312	0.342397	0.907918	-0.190946		0.182321	0.449886	0.859813
406071	M300003351	Atp13a3	ATPase type 13A3	ENSMUSG00000022533	224088		0.166614	0.187753	0.156377	0.203411	0.102906	0.208704	0.701097	0.550973	0.461707	0.520345	0.41237	0.352803		-0.239388	-0.230664	0.197584	0.26356	1.06806	0.0566787	0.258008	0.0589669	0.628891	0.0707335	-0.102777	0.0563438		0.757012	0.478901	0.626699
406073	M300003349	Atp13a3	ATPase type 13A3	ENSMUSG00000022533	224088		0.0842251	-0.204486	0.119986	-0.17589	0.0960064	-0.190319	0.834284	0.810565	0.789659	0.808049	0.87883	0.366588		-0.0118939	-0.369775	0.228419	0.767957	0.734289	0.0856386	0.045717	0.200092	0.492584	0.180304	0.518155	-0.151073		0.622664	0.413381	1.16268
406074	M300003347	Atp13a3	ATPase type 13A3	ENSMUSG00000022533	224088		0.283674	0.362672	0.288788	0.0935417	0.100788	0.00269288	0.956785	0.731896	0.856043	0.950867	0.666201	0.558244		-0.203242	0.0935285	0.630812	0.680034	0.744221	-0.731336	0.1257	-0.134378	0.156285	0.3904	-0.614898	-0.551843		1.27159	0.69032	0.585321
406099	M300003366	Brp16	brain protein 16	ENSMUSG00000022554	59053		-0.911647	-0.730816	-0.551423	-0.600957	-0.437738	-0.398833	0.0510355	0.0256095	-0.252814	0.771032	0.366214	0.3588		-0.367446	-0.0899216	0.542643	1.43368	1.01913	0.111803	-0.293161	0.494922	1.32811	1.30653	1.3489	0.254516		0.661374	0.135334	0.212889
406106	M300003370	N/A	RIKEN cDNA D330001F17 gene	ENSMUSG00000022558	N/A		0.0758814	0.255815	0.241736	0.817899	0.786906	0.176687	-0.0434845	-0.18995	-0.0192581	-0.369386	-0.684792	-0.217641		-0.0450182	0.174042	-0.0120546	-0.216671	0.101462	0.258951	0.144787	-0.0457263	-0.291361	0.195433	-0.157571	0.668862		-0.530875	0.118419	-0.000372312
406156	M200005121	Arc	activity regulated cytoskeletal-associated protein	ENSMUSG00000022602	11838		4.11319	4.03984	3.6969	3.44467	3.01921	2.97239	4.19004	3.56746	3.11471	2.51506	0.823269	0.594717		4.49164	4.12236	4.09578	2.25523	1.18776	-0.142736	3.86641	3.69227	2.66963	1.91723	0.301822	0.439925		2.67403	0.04491	1.48995
406161	M200006596	Ptk2	PTK2 protein tyrosine kinase 2	ENSMUSG00000022607	14083		0.133701	0.313509	0.0684439	-0.127295	-0.250018	-0.202368	0.143493	0.0936054	0.135021	0.652119	0.86722	0.355546		-0.0747809	-0.247052	-0.320014	0.251732	-0.0322932	-0.268504	-0.0598804	-0.430375	0.141579	0.295612	-0.247722	-0.54465		0.162021	-0.0437268	0.367604
406189	M200001908	Yaf2	YY1 associated factor 2	ENSMUSG00000022634	67057		0.174481	0.223977	0.297658	0.0225516	-0.0702697	-0.083952	0.778878	0.842342	0.692171	0.571085	0.375349	0.0130536		0.588798	0.794304	0.417177	0.450908	0.0208717	-0.0164851	0.677526	0.332556	0.0537184	0.0759827	-0.0641071	-0.386116		0.658185	0.345683	0.232465
406197	M200011976	Bbx	bobby sox homolog (Drosophila)	ENSMUSG00000022641	70508		0.315535	0.21628	0.173627	0.593782	0.602276	0.0819989	0.140793	0.0998806	0.149457	-0.891561	-0.896286	-0.296063		0.167142	-0.719061	-0.368809	-0.428351	-0.412152	-0.49888	-0.83544	-0.136154	-0.582667	-0.524585	-0.561787	-0.759111		-0.0986593	0.0121123	0.665185
406205	M300003433	2310047C04Rik	RIKEN cDNA 2310047C04 gene	ENSMUSG00000064061	224170		-0.485923	-0.350032	-0.446489	0.808954	1.21182	0.210671	-0.905936	-0.634434	-0.691064	-1.39944	-1.25336	-0.368264		-0.338371	-0.896229	-0.881665	0.673377	0.107101	-0.342059	-0.399982	-0.438141	-0.754725	-0.395177	-0.557383	-0.687481		0	-0.935302	0
406206	M300003434	2310047C04Rik	RIKEN cDNA 2310047C04 gene	ENSMUSG00000064061	224170		-0.231346	-0.195571	-0.228251	1.48457	1.0596	-0.0222852	-0.447728	-0.368788	-0.457517	-1.24023	-1.20734	-0.293517		0.223449	-1.10508	-1.12445	0.379422	0.176929	-0.621285	-0.888258	-0.223718	-0.928738	0.317342	-0.441439	-0.349205		0	0	0
406224	M300003444	Ccdc80	coiled-coil domain containing 80	ENSMUSG00000022665	67896		0.192304	0.237733	0.200871	0.877811	0.683827	0.300396	0.181641	-0.142628	0.0588549	-0.501647	-0.352786	-0.0198361		-0.100753	-0.250846	-0.378763	-0.465534	-0.494253	-1.51397	-0.129132	-0.0217779	-0.44324	-0.319304	-0.688958	-0.980765		-0.280615	0.0334129	0.0946004
406227	M200004361	2410018G20Rik	RIKEN cDNA 2410018G20 gene	ENSMUSG00000022671	72083		-0.0336923	0.119107	0.0561504	-0.0718013	-0.148523	-0.107381	-0.435055	-0.287643	-0.0785437	-0.782205	-0.691982	-0.266647		-0.173982	-0.469019	-0.662251	-0.619082	-0.0213705	0.279776	-0.200565	-0.155346	-0.166281	0.0524709	0.119684	0.377017		-0.655652	-0.0195676	-0.726852
406237	M200001665	Snai2	snail homolog 2 (Drosophila)	ENSMUSG00000022676	20583		-0.196942	0.000564195	-0.079108	-0.523363	-0.377949	-0.359414	-2.64282	-1.75102	-1.1428	-1.53205	-0.265344	-0.280923		-0.705115	-1.71302	-2.26285	-1.89726	-0.419267	1.14735	-0.835514	-0.649328	-0.954007	0.103702	0.83914	1.07511		-1.34228	-0.0797823	-0.731981
406249	M200013652	Boc	biregional cell adhesion molecule-related/down-regulated by oncogenes (Cdon) binding protein	ENSMUSG00000022687	117606		0.282357	0.323886	0.363063	-0.016276	-0.135018	-0.136055	-0.676557	-0.836955	-0.651669	-0.862518	-0.6639	-0.604535		0.181243	-0.149824	-0.624096	-0.447412	-0.467648	-0.116792	0.366348	-0.3174	-0.44382	-0.233727	-0.132279	0.144348		-1.17173	-0.24494	-0.71695
406289	M300003479	Cpox	coproporphyrinogen oxidase	ENSMUSG00000022742	12892		0.0688468	-0.0556564	0.128148	0.549668	0.581799	0.143979	-0.0437715	-0.226603	-0.263983	-0.903465	-0.853114	-0.279544		-0.106517	-0.160812	-0.239486	-0.695508	-0.293683	0.389424	-0.0864277	-0.210704	-0.334258	-0.107512	-0.348243	0.0737265		-0.695191	0.0340284	-0.737707
406297	M200004903	Tomm70a	translocase of outer mitochondrial membrane 70 homolog A (yeast)	ENSMUSG00000022752	28185		0.0377923	0.0722493	-0.109789	-0.105267	-0.258738	-0.274939	0.36492	0.336882	0.311842	0.878685	0.793567	0.498905		-0.0507256	-0.241231	0.429298	0.767052	0.444729	-0.588613	-0.261255	-0.15017	0.642948	0.928016	0.497281	-0.210222		0.697702	0.187312	0.345804
406317	M200006905	Sdf2l1	stromal cell-derived factor 2-like 1	ENSMUSG00000022769	64136		-0.18018	0.0210424	0.159947	-0.0766203	0.119054	-0.279095	-0.262149	-0.104686	-0.108648	-0.686294	-0.792145	-0.308113		-0.0781843	-0.8729	-0.694461	-0.416184	0.738199	-0.31423	-0.249666	-0.250154	-0.529594	-0.119057	0.0209886	0.0692815		-0.287715	-0.0969254	-0.414775
406331	M300003500	Pak2	p21 (CDKN1A)-activated kinase 2	ENSMUSG00000022781	224105		0.28983	0.442985	0.278542	0.0258825	-0.0273869	-0.0137017	0.759302	0.65455	0.539834	0.836791	0.713147	0.274149		0.193083	0.0498583	0.733296	0.545372	0.398232	-0.176481	0.0365358	0.156637	0.299067	0.12451	-0.236464	-0.204259		0.327838	0.444936	0.80358
406339	M200000606	Tnk2	tyrosine kinase, non-receptor, 2	ENSMUSG00000022791	672286|51789		-0.182859	-0.135152	-0.07596	-0.0283901	-0.0564149	-0.315926	0.426898	0.421298	0.0878411	1.13829	0.785688	0.504229		0.251507	0.598413	0.603766	1.01825	0.467216	-0.102122	0.0796735	0.123071	1.02917	0.514329	0.0860433	0.0331714		0.41569	0.542932	0.850335
406343	M200006124	Tfrc	transferrin receptor	ENSMUSG00000022797	22042		0.0794977	0.103896	0.377952	0.0521391	-0.0186726	-0.212636	1.27438	0.939747	0.795772	2.0268	1.3934	0.847498		-0.17168	-0.435585	1.16113	1.11463	0.366624	-0.355238	-0.0430321	0.0445886	0.117842	1.03437	0.241244	-0.0436663		1.76134	-0.10642	1.00379
406363	M300003521	Gsk3b	glycogen synthase kinase 3 beta	ENSMUSG00000022812	56637		0.297901	0.183264	0.279075	0.824444	0.797942	0.0934402	-0.00378216	-0.0312082	-0.0472145	-0.741097	-0.581761	-0.0336181		0.48432	-1.19352	-0.212045	-0.288146	0.400024	-0.214174	0.0701299	0.019709	-0.35639	-0.0345627	-0.535861	-0.471587		0.0449791	-0.14371	-0.418065
406367	M300003522	Umps	uridine monophosphate synthetase	ENSMUSG00000022814	22247		-0.241369	-0.0342734	-0.0686539	-0.291845	-0.178138	-0.373069	0.105356	0.228053	0.0819248	0.86543	0.798506	0.518104		-0.0394327	-0.378578	0.218828	0.644726	0.764325	0.364207	-0.0617093	0.0490594	-0.0318811	1.0065	1.02396	0.623597		0.846641	0.10542	0.166017
406391	M300003539	N/A	N/A	ENSMUSG00000063464	224139		0.0445913	-0.0516533	-0.261703	0.961085	1.37009	-0.056319	-0.386273	-0.253221	-0.568959	-1.33251	-1.1066	-0.139678		0.275739	-0.381363	-0.216675	-0.0114749	-0.263697	-0.402975	-0.311919	-0.10307	-0.424353	-0.346967	-0.973256	-1.05296		1.22739	-0.396582	0.264228
406452	M300003575	Adamts1	a disintegrin-like and metallopeptidase (reprolysin type) with thrombospondin type 1 motif, 1	ENSMUSG00000022893	11504		0.966427	0.944947	0.717632	0.754174	0.650741	0.775946	0.148104	-0.0513848	0.218768	-1.71966	-1.37016	-0.94489		0.403135	0.597235	-0.436833	-1.86085	-1.2368	-0.815017	0.542361	-0.458844	-1.27137	-1.33167	-1.15498	-0.212109		-1.39112	0.229134	0.24187
406453	M300003576	Adamts5	a disintegrin-like and metallopeptidase (reprolysin type) with thrombospondin type 1 motif, 5 (aggrecanase-2)	ENSMUSG00000022894	23794		0.442668	0.511425	0.408584	0.0304344	0.00796911	-0.178902	-0.291143	-0.122958	-0.00832182	-1.5952	-0.936116	-0.812347		-0.163988	-0.0992889	-0.496788	-2.78026	-1.62282	0.282465	-0.1161	-0.468203	-0.718296	-2.05613	-1.49772	-0.316486		-2.00604	-0.15971	-0.601436
406454	M200004369	Ets2	E26 avian leukemia oncogene 2, 3' domain	ENSMUSG00000022895	23872		0.219538	0.260766	0.147432	0.0699146	0.00810089	-0.201203	1.3312	1.24472	0.99864	1.38289	1.20487	0.879602		0.637539	2.04892	1.00273	0.434478	0.761418	-0.0398918	0.390733	0.652034	0.802361	0.0752137	0.0490454	-0.157819		1.1072	0.50076	1.15882
406456	M300003578	Dscr3	Down syndrome critical region gene 3	ENSMUSG00000022898	13185		0.0861142	-0.048656	-0.10266	-0.107073	0.0118889	-0.0465653	-0.787554	-0.651532	-0.482889	-0.934821	-0.690239	-0.367927		-0.0658119	-0.179841	-0.146849	-0.4341	-0.0483451	0.345771	-0.014801	-0.266689	-0.0930099	-0.0585102	0.335513	0.654498		-0.465783	-0.104534	-0.687717
406464	M200002459	Kpna1	karyopherin (importin) alpha 1	ENSMUSG00000022905	16646		0.211852	0.248289	0.218952	0.0527073	-0.0626017	0.149385	0.726686	0.417685	0.56785	0.696582	0.534851	0.512922		0.465895	-0.0308064	0.607208	0.64029	0.804608	-0.131725	0.286613	0.486722	0.629848	0.536109	0.305791	-0.092359		0.742595	0.346792	0.550458
406501	M300003607	Son	Son cell proliferation protein	ENSMUSG00000022961	20658		0.822659	1.09714	0.651968	0.0537724	-0.0296545	-0.0295538	0.583846	0.355016	0.627458	0.488213	0.3593	0.315623		0.139439	-0.373965	0.163543	-0.153005	-0.0662241	-0.419091	0.160068	0.0474991	-0.292667	-0.343237	-0.0649234	-0.100701		0.125031	0.289382	0.97592
406526	M200015193	4930415O20Rik	RIKEN cDNA 4930415O20 gene	ENSMUSG00000022993	73863		2.5863	2.3786	2.29775	1.58229	1.36007	1.32727	1.2433	0.723441	0.663418	-0.271502	-0.451644	-0.170711		2.11289	1.44136	0.447264	1.07082	-0.112089	0.304695	2.12639	0.541295	0.2467	0.140953	0.295826	0.038851		1.55894	-0.177078	0.813594
406550	M200012098	Lima1	LIM domain and actin binding 1	65970	65970		0.783737	0.462137	0.300153	0.194938	0.212746	0.122812	1.19279	0.998919	0.908357	0.620914	0.357907	0.0134332		0.499211	0.57858	0.632299	-0.594027	-0.466263	-0.737396	0.362536	0.225081	0.152278	-0.141705	-0.352151	-0.343952		0.231744	0.534348	0.36446
406551	M300003632	Lima1	LIM domain and actin binding 1	ENSMUSG00000023022	65970		0.670198	0.46838	0.108755	0.714052	0.768391	0.328304	1.03136	0.876299	0.717289	-0.171673	-0.310572	-0.076995		0.338955	0.378861	0.45788	-0.431506	-0.778841	-0.795507	0.450201	0.310523	-0.180394	-0.549268	-0.668846	-0.800963		0.434813	0.626334	0.604808
406563	M200000038	Nr4a1	nuclear receptor subfamily 4, group A, member 1	ENSMUSG00000023034	15370		4.9689	4.49159	4.20151	3.46629	3.17378	3.05147	4.13064	3.54449	3.18646	0.838037	-0.013582	-0.203972		4.41631	4.74203	3.72493	1.66803	0.723597	-0.638378	4.46966	3.54048	1.20335	-0.682875	-1.24232	-0.602424		1.98111	1.65642	2.24575
406577	M300003650	Eif4b	eukaryotic translation initiation factor 4B	ENSMUSG00000058655	75705|673055		0.178964	0.272354	0.0188086	0.368076	0.365856	0.299117	-0.230352	-0.51516	-0.0609823	-0.780675	-0.717541	-0.451113		0.00849661	0.394797	0.412426	-0.435431	0.11925	0.191051	-0.150431	-0.115228	-0.195468	-0.259925	0.125024	0.7345		-0.515165	-0.286913	-0.566456
406602	M300003661	Gtf2ird1	general transcription factor II I repeat domain-containing 1	ENSMUSG00000023079	57080		0.153637	0.140699	0.197495	0.395296	0.673974	0.310732	-0.427449	-0.526099	-0.264988	-0.838352	-0.808676	-0.32741		-0.174538	-0.110115	-0.811037	-0.242239	-0.331669	-1.12807	0.239553	-0.177102	0.693755	-0.151083	0.239152	0.0305207		-0.785382	-0.056267	-1.75276
406607	M300003663	Ccrn4l	CCR4 carbon catabolite repression 4-like (S. cerevisiae)	ENSMUSG00000023087	12457		2.75661	1.92233	1.68618	2.76523	2.34691	2.24869	4.10594	3.54689	3.30394	2.55596	1.71206	0.970168		3.42352	4.02444	4.36133	2.95448	1.79551	-0.320048	3.20449	3.68734	2.60609	1.72272	0.948511	0.0929118		2.81058	1.58962	2.88289
406608	M200012732	Abcc1	ATP-binding cassette, sub-family C (CFTR/MRP), member 1	17250	17250		0.459062	0.333812	0.34055	0.0108994	0.0110964	-0.00945136	0.476806	0.59259	0.441783	0.892252	0.924214	0.46735		-0.259841	0.033248	0.616283	-0.0344739	-0.0551564	-0.792492	-0.219815	-0.193161	0.0648335	-0.303186	-0.462541	-0.48106		-0.0351735	0.494325	0.494225
406610	M300003664	N/A	ATP-binding cassette, sub-family C (CFTR/MRP), member 1	ENSMUSG00000023088	17250		0.659356	0.594158	0.501889	0.460344	0.464767	0.558941	0.742945	0.479012	0.545575	0.539192	0.294228	0.349379		-0.0133779	0.0148041	0.0655658	0.227492	-0.0662851	-0.636502	0.19947	-0.0377604	-0.373306	-0.197997	-0.550428	-0.455664		0.406154	0.488354	0.68104
406612	M200001200	Fhl1	four and a half LIM domains 1	ENSMUSG00000023092	14199		0.694542	0.312298	0.200736	0.0952408	0.0907468	-0.0323138	1.63852	1.4383	0.978558	2.03363	1.60755	1.28159		0.0719653	0.443178	1.3998	0.994926	0.522941	-1.01674	0.0206359	0.0762507	-0.580652	-0.05151	-0.520499	-1.10716		1.17627	0.861192	0.958261
406615	M200005447	Msrb2	methionine sulfoxide reductase B2	ENSMUSG00000023094	76467		-0.285674	-0.0276235	-0.0635637	-0.284962	-0.457256	-0.307381	-0.953936	-0.692638	-0.493469	-1.31912	-1.06671	-0.768479		-0.64329	-1.03081	-1.85281	-1.31997	-0.423905	-0.518626	-0.732058	-0.738921	-0.662682	-0.414187	-0.130042	0.35942		-1.48341	0.261647	-1.27188
406622	M200006061	Denr	density-regulated protein	ENSMUSG00000023106	68184		-0.246023	-0.319018	-0.191547	-0.309408	-0.304362	-0.21027	0.140418	0.120006	0.0654747	0.613421	0.564754	0.118552		-0.231241	-0.00294567	0.291618	0.924351	0.248594	-0.714954	-0.103316	0.0961883	0.535242	0.499232	-0.146368	-0.818099		0.806419	0.24916	-0.165119
406639	M300003681	Ivns1abp	influenza virus NS1A binding protein	117198	117198		0.274437	0.121135	0.0870719	0.367794	0.167831	0.171965	1.38488	1.30181	0.85808	0.955212	0.76858	0.275438		0.360408	0.324852	0.9467	0.548026	0.263034	-0.356285	0.516434	0.889908	0.482536	0.265033	0.334125	-0.126726		1.57686	0.559958	-0.0421332
406708	M200006280	Dtwd1	DTW domain containing 1	ENSMUSG00000023330	69185		-0.263641	0.0244417	0.00646078	-0.245521	-0.395706	-0.304579	-0.145139	0.0774302	0.167478	0.617744	0.527818	0.42432		-0.694116	-0.022409	-0.0238144	0.637371	0.648391	0.00656546	-0.426593	-0.349368	0.548023	0.644462	0.60454	0.518453		0.405464	0.208744	0.705416
406710	M200002407	Fndc1	fibronectin type III domain containing 1	68655	68655		0.746507	0.801674	0.499818	0.0263502	-0.0470431	-0.120792	0.317737	0.0696677	0.0926547	0.306421	0.33767	-0.0273359		-0.0980055	-0.288275	-0.057492	-0.366432	-0.695133	-0.48204	0.446459	-0.230646	0.088873	-0.682445	-0.841218	-0.86757		-0.420833	0.096994	0.744451
406744	M200016076	Tspan18	tetraspanin 18	ENSMUSG00000023461	241556		-0.0353525	-0.168325	0.0163008	0.725115	0.696942	0.0556437	-0.243156	-0.181091	-0.30813	-1.03376	-0.994756	-0.426419		-0.329582	-0.362547	-1.10443	-1.58587	-2.94405	-1.85996	-0.400048	-0.364519	-0.789873	-1.2876	-1.52454	-2.26575		0.130895	-0.129881	0.408879
406775	M300003756	Synj2	synaptojanin 2	ENSMUSG00000023805	321007|20975		-0.145832	-0.17003	-0.0503812	-0.260456	-0.0590314	-0.132276	-0.0817746	0.37994	-0.133135	0.907861	0.973192	0.270229		0.00493832	-0.105745	0.165494	0.493379	0.431959	-0.344622	-0.0799261	0.480974	0.462973	-0.224236	0.351003	-0.0529818		-1.9268	3.76507	0
406802	M200002681	Chd1	chromodomain helicase DNA binding protein 1	ENSMUSG00000023852	12648		0.5231	0.309972	0.311631	0.210282	0.143178	0.123962	0.81898	0.49407	0.577518	0.510235	0.507167	0.248511		0.660162	0.341846	0.863788	0.720581	0.409096	0.300615	0.644114	0.917298	0.570889	0.408152	0.44891	0.304395		0.260849	-0.00195671	0.172858
406844	M200006044	Tnfrsf12a	tumor necrosis factor receptor superfamily, member 12a	ENSMUSG00000023905	27279		0.278466	0.0774775	-7.87e-05	0.916979	0.906018	0.540022	1.96493	1.6554	1.2924	1.71093	0.581722	0.999954		1.94798	2.24254	2.54052	2.28842	2.13796	-0.357274	1.42917	2.02731	1.97163	1.75223	1.47861	0.41598		2.49636	1.28467	2.10973
406881	M200014903	Nfkbie	nuclear factor of kappa light polypeptide gene enhancer in B-cells inhibitor, epsilon	ENSMUSG00000023947	18037		0.245231	-0.0459782	0.040794	0.00232582	-0.0601735	-0.207232	1.92177	1.66741	1.55926	1.42813	0.800183	0.621948		0.129526	0.721845	1.69354	1.4316	0.887396	-0.178992	0.13626	0.17536	0.771358	0.814192	0.29448	0.356515		1.67731	0.902875	2.15235
406884	M300003830	Vegfa	vascular endothelial growth factor A	ENSMUSG00000023951	22339		0.507571	0.360555	0.405231	0.872528	0.741754	0.709507	1.04332	0.312781	0.295297	0.29133	-0.204407	-0.237967		0.751264	1.78037	2.12862	1.79824	0.517123	0.100187	1.44801	1.83194	1.21787	0.0670586	0.189275	0.0996641		0.515286	-0.310284	-0.0885439
406886	M300003832	Vegfa	vascular endothelial growth factor A	ENSMUSG00000023951	22339		0.56523	0.399581	0.415115	0.795551	0.682122	0.761243	1.11555	0.307903	0.246274	0.232025	-0.263113	-0.141797		0.857046	2.04989	1.66383	1.86006	0.261966	0.303911	1.51607	1.89332	0.964581	0.319394	-0.0281515	0.0625346		0.480335	-0.401173	0.215375
406892	M300003836	Enpp4	ectonucleotide pyrophosphatase/phosphodiesterase 4	ENSMUSG00000023961	224794		0.063433	0.0825386	0.0720985	0.373548	0.523758	-0.0406258	1.06162	0.759562	0.652783	0.568007	0.0966734	0.560723		-0.263882	-0.203736	0.14625	0.566408	0.0935399	-0.705444	-0.73486	-0.55507	-0.0798486	-0.217769	-0.517641	-0.298145		1.09567	1.01633	0.556598
406925	M200002039	Nfya	nuclear transcription factor-Y alpha	ENSMUSG00000023994	N/A		0.178394	0.32444	0.134253	0.0117773	-0.0356181	0.0218464	0.336029	0.0911641	0.228948	0.973838	0.665483	0.302363		-0.0296795	0.0407256	0.255403	0.387348	-0.396444	-0.253677	0.0873922	-0.251009	0.361792	0.0195365	-0.175628	-0.0693804		0.262679	0.114404	0.0504432
406948	M200000877	Pim1	proviral integration site 1	ENSMUSG00000024014	18712		1.5917	1.18598	1.05902	2.15114	2.24792	1.25623	2.60843	1.73259	0.880074	0.553982	0.0515587	0.226202		1.76579	1.14665	1.15296	0.543715	-0.660217	0.819816	1.01492	0.37251	-0.025538	0.359239	-0.408562	0.846565		0.201751	0.11834	1.04089
406978	M200005147	Smchd1	SMC hinge domain containing 1	ENSMUSG00000024054	74355		0.640089	0.426374	0.447409	-0.130923	-0.050247	-0.237175	0.302004	0.20938	0.365225	0.745657	0.436491	0.377967		-0.0436465	-0.143496	-0.0049262	0.421194	0.147223	-0.0812362	-0.139855	-0.303941	-0.156429	0.322841	-0.509082	-0.0731892		0.279141	0.521474	0.714898
406996	M200011966	Lbh	limb-bud and heart	ENSMUSG00000024063	77889		-0.0336951	-0.219433	-0.153289	0.534587	0.511789	0.405968	0.849947	0.317822	0.521869	0.138676	-0.173337	0.0609628		-0.503594	0.290654	-0.156937	-0.345584	-0.263641	-0.66437	-0.0124315	-0.000196175	0.12403	0.0678906	-0.285879	-0.132399		0.330269	0.585759	0.288939
407014	M300003903	Ttc27	tetratricopeptide repeat domain 27	ENSMUSG00000024078	74196		-0.00873842	-0.00769566	0.120554	-0.178334	-0.131478	-0.0773523	0.00412603	0.0684454	0.0915424	0.711126	0.759346	0.115094		-0.0639784	-0.219351	0.0749519	1.02217	1.26016	0.274155	-0.0861845	-0.36108	0.147181	0.504532	1.07914	0.23573		0.359848	0.0933297	0.533728
407029	M300003910	Arl6ip2	ADP-ribosylation factor-like 6 interacting protein 2	ENSMUSG00000059811	56298		0.539024	0.473982	0.549232	0.468629	0.235376	0.312864	0.895381	0.54657	0.719762	0.0608918	0.0265972	0.181647		0.30241	0.497636	0.231084	-0.0658087	0.148398	-1.44502	-0.120877	0.0819023	-0.0138245	0.189888	0.0923858	0.371787		0.579597	0.215043	-0.195073
407035	M200006728	Sfrs7	splicing factor, arginine/serine-rich 7	ENSMUSG00000024097	225027		0.274242	0.346422	0.359296	-0.0299895	-0.0967555	-0.0369452	0.452592	0.383907	0.34084	0.785431	0.564953	0.27228		0.538322	0.00597734	0.619421	0.727832	0.520112	-0.302944	0.409766	0.645985	0.38637	0.994757	0.572385	0.235489		0.948512	0.137914	0.252282
407063	M300003927	Prepl	prolyl endopeptidase-like	ENSMUSG00000024127	213760|20532		0.331084	0.18019	0.148186	0.227851	0.154519	0.0414895	0.637089	0.620987	0.86129	0.472592	0.568898	0.484853		-0.653499	-0.593626	-0.496662	-0.502986	-0.785125	-1.19078	-0.629036	-0.925786	-0.496087	-0.911034	-1.20228	-1.06096		0.363601	0.738595	0.735988
407070	M300003933	Six2	sine oculis-related homeobox 2 homolog (Drosophila)	ENSMUSG00000024134	20472|675809		0.17308	0.124331	0.175561	0.714446	0.608761	0.444085	1.05398	0.873388	0.681072	0.788696	0.0827923	0.397791		0.0609757	0.834251	0.503609	0.657674	-0.207259	-0.0167997	0.898151	0.912527	0	0.373898	0.0898427	0.0793161		-0.710203	-0.111209	1.34171
407112	M200013751	Nme4	expressed in non-metastatic cells 4, protein	ENSMUSG00000024177	56520		-0.392816	-0.341042	-0.375444	-0.379352	-0.338037	-0.117591	-0.45085	-0.386131	-0.42616	-0.865888	-0.600014	-0.62404		-0.341207	-0.25768	-0.377985	-0.561002	-0.908471	0.386209	-0.241444	-0.367539	-0.257045	-0.257746	-0.421187	0.469549		-0.728861	-0.591674	-0.800421
407131	M200000904	Dusp1	dual specificity phosphatase 1	ENSMUSG00000024190	19252		4.29004	4.07814	3.35853	3.1071	2.48923	1.87982	1.67518	1.20091	0.947548	1.06697	0.617787	0.311464		3.65629	1.73832	1.14205	0.577464	0.380673	0.39405	2.92767	0.179251	0.547469	-0.299751	0.0916222	0.386368		0.996214	1.21302	1.28329
407141	M200008687	M6prbp1	mannose-6-phosphate receptor binding protein 1	ENSMUSG00000024197	66905		-0.193833	-0.109349	0.0260872	-0.0777484	0.00282394	-0.0145431	-0.38002	-0.196728	-0.244357	-0.744584	-0.668606	-0.0144125		0.0539552	-0.556886	-0.257355	-0.790483	-0.0958864	0.282941	-0.443723	-0.578168	-0.348723	-0.764888	-0.184843	0.392986		-0.387654	-0.316341	-0.583415
407145	M200005377	Itpr3	inositol 1,4,5-triphosphate receptor 3	ENSMUSG00000042644	16440		0.248911	0.168972	0.040717	-0.0930267	0.0101416	-0.0338933	0.0631575	0.0330269	-0.197073	0.932775	0.99491	0.476891		0.0858612	-0.470356	0.364862	0.944266	1.35605	0.420989	0.2642	0.00198093	1.1308	0.696569	1.22399	0.492003		0.42091	0.383231	0.646917
407190	M200001511	Zfhx1a	zinc finger homeobox 1a	ENSMUSG00000024238	21417		0.37605	0.322119	0.181949	0.0621396	-0.0818331	-0.0107026	0.390966	0.288905	0.349082	1.17072	0.888977	0.415169		0.18063	-0.12817	0.644395	1.65158	0.685462	-0.0365697	-0.0659217	-0.397719	-0.209805	0.70776	-0.011956	-0.297534		1.10489	0.0851528	0.454653
407198	M300004013	Cox7a2l	cytochrome c oxidase subunit VIIa polypeptide 2-like	ENSMUSG00000024248	20463		-0.045274	0.0666065	0.0351694	-0.0496047	-0.0980598	-0.223006	-0.172617	-0.101785	0.014713	-0.699734	-0.84267	-0.317985		-0.321879	-0.396037	-0.341244	-0.679664	-0.714822	-0.391027	-0.0391285	-0.158837	-0.665282	-0.437421	-0.95666	0.49543		-0.287368	0.0196149	-0.176911
407224	M300004033	Mpp7	membrane protein, palmitoylated 7 (MAGUK p55 subfamily member 7)	ENSMUSG00000057440	75739		0.0986097	0.211078	0.173192	0.512647	0.629409	0.0015246	0.03937	0.267812	0.135496	-1.02364	-1.3386	-0.567929		-0.432006	-0.643467	-0.915986	-0.785198	-1.26038	-0.980059	-1.19816	-0.594009	-0.87938	-1.11611	-0.72539	-0.997333		0.461664	0.190761	-0.804568
407234	M200002415	Rock1	Rho-associated coiled-coil containing protein kinase 1	ENSMUSG00000024290	19877		0.539748	0.352599	0.213807	0.0862189	-0.167972	0.109426	1.39605	1.18503	1.22534	0.646408	0.469612	0.394502		0.630093	0.691484	0.691655	-0.254913	0.0654604	-0.470835	0.597151	0.708241	0.268284	0.134082	0.0345563	-0.194307		0.682873	0.701668	0.762232
407255	M200001306	Dtna	dystrobrevin alpha	ENSMUSG00000024302	13527		0.011592	0.0926192	0.0930577	0.0483653	0.0959018	-0.114469	0.317452	0.426013	0.146883	1.1447	1.05025	0.574303		-0.235449	-0.198616	-0.00928771	-0.230655	0.00918392	0.395947	-0.918198	-0.491678	-0.876035	-0.738275	-0.0632421	0.375076		-0.186109	-0.317976	0.257545
407270	M200003869	Ring1	ring finger protein 1	ENSMUSG00000024325	19763		-0.342578	-0.389301	-0.28714	-0.115118	0.0913484	-0.261912	-0.683905	-0.54356	-0.564426	-0.702736	-0.840158	-0.676787		0.156576	-0.560552	-0.708442	-0.931838	-0.750171	0.20921	0.284784	0.323801	-0.572278	0.175244	0.0225623	0.43212		-0.83261	-0.424716	-0.449639
407283	M300004072	Brd2	bromodomain containing 2	ENSMUSG00000024335	14312		0.324728	0.124657	0.180706	0.818221	0.684302	0.239891	0.0218579	-0.0116732	-0.106899	-0.533709	-0.691134	0.000181386		0.404886	0.249803	-0.0138437	0.100433	-0.111709	-0.354136	0.528349	0.280001	-0.154634	-0.0936028	-0.469678	-0.822742		-0.0636443	-0.0896359	-0.215556
407300	M200008735	Dnajc18	DnaJ (Hsp40) homolog, subfamily C, member 18	ENSMUSG00000024350	76594		-0.143261	0.0193873	-0.0396964	-0.211311	-0.192396	-0.243603	-0.110281	0.0520314	0.173392	-0.702507	-0.591093	-0.395634		-0.0690594	0.051273	-0.125621	-0.9737	-0.549063	-0.0420301	-0.00600331	0.117711	0.0601044	-0.264214	-0.296996	0.0698275		-0.162141	0.0125604	-0.541455
407309	M200001473	Etf1	eukaryotic translation termination factor 1	ENSMUSG00000024360	225363		0.327059	0.394765	0.296823	0.319857	0.154927	-0.0667657	0.915218	0.780805	0.682877	0.736632	0.194451	0.428136		0.439556	0.586567	1.0083	0.870683	1.72102	-0.328851	0.504914	1.1631	1.81779	0.574952	0.690416	0.0668775		0.7527	0.297098	0.20215
407325	M300004096	Stard4	StAR-related lipid transfer (START) domain containing 4	ENSMUSG00000024378	170459		0.253161	0.215265	0.182392	0.341808	0.205996	0.125247	0.720537	0.736981	0.55851	-0.381797	-0.371573	-0.346024		1.32285	1.12015	1.685	-0.0301023	1.16393	1.35819	1.16434	0.841289	1.21378	0.84566	0.589285	1.32751		0.0272791	-0.160357	-0.399709
407326	M300004097	Tslp	thymic stromal lymphopoietin	ENSMUSG00000024379	53603		1.54842	1.25939	0.966543	1.01086	1.17302	0.93398	2.17129	2.05679	1.77663	1.09053	0.954097	0.336056		1.85567	1.469	1.47978	1.23205	1.62631	1.89074	0.306656	1.37527	0.994158	1.55171	1.32693	1.21284		1.18421	0.0438409	0.878562
407345	M200004927	Lims2	LIM and senescent cell antigen like domains 2	ENSMUSG00000024395	225341		0.5509	0.197548	-0.335617	0.431657	0.481136	0.290234	1.97525	2.07906	1.71851	0.802688	0.358266	0.0476171		0.458522	0.634256	0.552283	-0.0757838	0.0485722	-1.62345	0.106512	-0.352372	-1.28503	-1.37772	-1.72944	-1.71595		1.06301	1.15313	1.75465
407364	M300004114	Zfp521	zinc finger protein 521	ENSMUSG00000024420	225207		0.389581	0.502966	0.281282	-0.134404	-0.161637	-0.263181	-0.453976	-0.389381	-0.210222	-1.60125	-1.21885	-0.813459		-0.961622	-0.77765	-1.16164	-2.48861	-1.70339	-0.385007	-1.14484	-0.761368	-1.45673	-1.01729	-1.31897	-0.66803		-2.08632	-0.699273	-1.0889
407366	M200008272	Zfp521	zinc finger protein 521	ENSMUSG00000024420	225207		0.388005	0.274298	0.360022	-0.233175	-0.182399	-0.282207	-0.513087	-0.295726	-0.265484	-1.6671	-1.0071	-0.846367		-0.723342	-0.79941	-1.21138	-2.70178	-1.77001	-0.0323209	-0.970789	-1.14324	-1.58821	-1.57224	-0.99848	-0.660288		-2.24398	-0.931251	-1.30355
407376	M200013851	Spry4	sprouty homolog 4 (Drosophila)	ENSMUSG00000024427	24066		0.56094	0.850194	0.59635	0.924539	0.845174	0.531262	0.636009	0.0248636	0.227393	-0.209451	-0.383807	-0.188133		0.047907	0.504339	0.357363	0.711137	0.340839	0.490703	1.19523	0.521704	0.09422	1.00044	0.501281	0.596264		0.143703	0.10782	0.347101
407380	M200002031	Nr3c1	nuclear receptor subfamily 3, group C, member 1	ENSMUSG00000024431	14815		0.261576	0.464075	0.260383	-0.0204057	-0.247721	0.170947	0.462624	0.123162	0.444334	0.91116	0.610545	0.270893		-0.233271	-0.379679	1.01308	0.699477	0.840406	-0.360807	0.122574	0.163573	1.33728	0.971963	0.328089	0.0466155		0.619484	0.384687	0.789817
407392	M300004135	Gnpda1	glucosamine-6-phosphate deaminase 1	ENSMUSG00000052102	667410|231914		-0.0838959	-0.131874	0.0130364	-0.176487	-0.117427	-0.0345598	-0.81058	-0.683174	-0.444894	-0.724063	-0.386172	-0.223991		0.101339	0.194047	0.00998296	-0.421383	0.340563	1.20955	0.139146	-0.095615	-0.523144	-0.335966	0.450083	1.30784		-0.821131	-0.422551	-0.709753
407437	M300004167	Hbegf	heparin-binding EGF-like growth factor	ENSMUSG00000024486	N/A		1.90516	1.5631	1.44489	1.68782	1.51623	1.24811	3.73251	3.13073	2.35223	2.58983	1.82876	0.940018		3.60382	3.65651	4.23043	3.8534	2.53111	0.799182	3.40111	3.85907	3.32815	3.14675	2.0223	1.26347		2.63883	1.08154	1.80597
407443	M300004173	Lars	leucyl-tRNA synthetase	ENSMUSG00000024493	669093|107045		-0.116878	-0.106683	-0.218079	0.705452	0.735854	0.306618	-0.2194	-0.333858	-0.216469	-0.858671	-0.688005	-0.294057		0.222402	0.129132	-0.293265	0.386798	-0.390404	-0.460018	0.541449	0.392145	-0.0675952	-0.0360705	-0.440391	-0.260262		0.0558039	0.07728	-0.0605218
407451	M200011970	Dpysl3	dihydropyrimidinase-like 3	ENSMUSG00000024501	22240		0.0419248	-0.0955538	0.046559	0.616176	0.569824	-0.221195	0.021184	0.0692476	-0.1124	-0.866249	-1.05359	-0.149563		-0.083556	0.154023	-0.243006	-0.399222	-0.8806	-1.04041	-0.464116	-0.110345	-0.888745	-0.791037	-1.45303	-0.902396		-0.397516	0.150796	-0.477255
407470	M200009479	Pmaip1	phorbol-12-myristate-13-acetate-induced protein 1	ENSMUSG00000024521	58801		1.64487	1.40162	1.1969	0.973869	0.75856	0.598998	2.35975	2.38921	1.86547	1.03768	0.731589	0.235878		1.4875	2.03979	1.9662	1.04071	0.530621	0.003743	1.28873	1.05112	1.1081	-0.284223	-0.341277	0.501172		1.43955	0.7741	0.875317
407476	M200008410	Srfbp1	serum response factor binding protein 1	ENSMUSG00000024528	67222|641256		-0.0297787	0.125987	-0.102269	-0.105014	-0.119957	-0.353783	0.540424	0.450246	0.469088	0.865836	0.774634	0.38758		0.483163	0.221032	0.85415	1.06884	1.06617	0.0138473	0.572214	0.296549	1.14666	0.798042	0.438607	0.342729		0.605803	0.409114	0.555524
407477	M200000061	Lox	lysyl oxidase	ENSMUSG00000024529	16948		0.487485	0.59298	0.416972	0.0627237	0.11444	-0.0396932	0.646293	0.586755	0.357721	0.878516	0.982712	0.382378		0.267428	-0.295304	0.344847	0.390526	0.417422	-0.19906	0.0429226	0.0261622	0.222797	-0.0690506	0.234469	-1.24876		0.508309	0.871047	0.700659
407480	M300004191	Spire1	spire homolog 1 (Drosophila)	ENSMUSG00000024533	68166		0.148931	0.0933546	0.0573209	0.139532	0.0282702	0.26348	1.09652	0.668761	0.577006	1.22301	0.718246	0.64879		0.193861	0.77365	1.11043	1.22491	0.763412	-0.339474	0.30192	0.681372	0.772101	0.378507	0.150721	-0.161		1.07218	0.426794	0.725765
407490	M300004198	Ptpn2	protein tyrosine phosphatase, non-receptor type 2	ENSMUSG00000024539	N/A		0.0923874	0.120783	0.0922622	0.166565	0.177576	-0.0558842	0.775839	0.771859	0.705278	0.125473	0.0223413	-0.0792776		0.709962	0.792897	0.793389	0.28968	-0.33415	-0.504502	0.60252	0.408726	0.593281	0.143925	-1.03737	-0.349619		0.332632	0.149578	-0.0132521
407500	M300004201	Setbp1	SET binding protein 1	ENSMUSG00000024548	240427		0.446772	-0.013103	0.171855	1.0471	0.860318	0.411725	-0.0366559	-0.211178	0.149681	-1.47983	-1.2945	-0.626165		0.384926	0.00696738	0.0113863	-1.17037	-0.685533	0.00854485	0.121817	-0.00314825	0.150206	-0.684781	-1.03537	-0.351721		-0.0581229	-0.370028	-0.634511
407544	M200001622	Slc12a2	solute carrier family 12, member 2	ENSMUSG00000024597	20496		0.555504	0.451899	0.375223	-0.00412752	-0.0489414	-0.00628117	0.763712	0.868661	0.720712	0.711041	1.03186	0.620755		-0.12714	-0.207275	0.0555994	-1.00001	-0.904457	-0.957155	-0.347574	-0.270703	-0.0656415	-0.931833	-1.36939	-0.941964		0.574858	0.925615	1.12022
407553	M300004231	N/A	N-deacetylase/N-sulfotransferase (heparan glucosaminyl) 1	ENSMUSG00000054008	15531		0.242572	0.153698	0.0317531	1.10274	1.04167	0.266703	0.0797141	-0.493461	-0.0422235	-0.625102	-0.712281	0.117976		-0.028471	0.13444	-0.471451	-0.0122398	0.219271	-0.500568	-0.173684	0.180802	-0.448216	0.308435	0.737009	0.216568		-1.22958	-0.252717	-0.272559
407589	M200003353	Anxa1	annexin A1	ENSMUSG00000024659	16952		0.269756	0.443569	0.274626	0.282426	0.0282225	-0.119942	0.841129	0.811347	0.603263	0.971852	0.814468	0.736276		-0.0796507	-0.128153	0.387558	0.110483	0.301001	-0.230864	-0.49904	-0.208027	0.338345	0.483027	0.277809	0.153244		0.861505	0.570777	0.966317
407592	M200004929	Rab3il1	RAB3A interacting protein (rabin3)-like 1	ENSMUSG00000024663	74760		-0.115376	-0.0534245	-0.0392731	-0.329073	-0.204034	-0.226542	-1.74055	-1.56001	-1.34071	-2.0988	-1.17003	-0.910968		-0.252816	-0.509781	-1.66041	-2.16924	-1.19705	0.655733	-0.433053	-0.963101	-1.17927	-1.27047	-0.453673	0.391973		-1.81966	-0.529986	-1.08849
407626	M200009292	Zfp91	ciliary neurotrophic factor	ENSMUSG00000024695	676145|636398|109910		-0.0830715	-0.307416	-0.131878	0.668751	0.671661	-0.13576	0.00963859	0.151577	-0.0934575	-0.713738	-0.634919	-0.0100835		0.494827	0.478297	-0.0202211	0.115258	0.669225	-0.160094	-0.129921	0.466327	-0.408772	0.0388392	-0.00927067	-0.710751		0.0740664	0.101587	-0.0670267
407644	M200004994	Ccdc86	coiled-coil domain containing 86	ENSMUSG00000024732	108673		0.146589	0.0609326	0.142466	0.0691836	0.140879	-0.100558	0.816454	0.752551	0.725927	1.10085	0.603717	0.364927		0.331305	0.136039	0.36223	0.645328	0.465976	-0.2797	0.184467	0.133421	0.196285	0.622834	0.40522	-0.602884		1.14403	0.445191	0.990719
407646	M300004282	Ccdc86	coiled-coil domain containing 86	ENSMUSG00000024732	108673		0.114418	0.224359	0.21203	0.796402	0.697697	0.340788	0.854241	0.493176	0.725895	0.674032	0.132696	0.398672		0.286477	-0.108167	0.543043	1.05548	0.678756	-0.778406	0.294725	0.24889	1.04803	0.742915	0.608058	-0.345949		0.932433	0.611517	0.495451
407663	M200001106	Zfand5	zinc finger, AN1-type domain 5	ENSMUSG00000024750	22682		0.784501	0.604373	0.498706	0.343962	0.132468	0.215754	1.079	1.07339	0.943697	0.466098	0.438733	0.046214		0.769121	0.76158	0.223101	0.0284497	-0.138457	0.191707	0.625059	0.508055	-0.155993	-0.293293	-0.0637848	-0.203813		0.318777	0.154333	0.0415434
407665	M200005329	Tmem2	transmembrane protein 2	ENSMUSG00000024754	83921		0.208224	0.0961185	0.212547	0.61731	0.578757	0.284938	0.0703854	0.108912	0.127091	-0.670949	-0.776022	-0.117924		0.590502	0.36507	0.266247	0.209116	-1.25537	-0.643748	0.1796	0.0859055	-0.307202	-0.0611391	-0.615702	-0.768526		-0.415699	-0.470427	-0.465561
407690	M200006878	Ehd1	EH-domain containing 1	ENSMUSG00000024772	13660		0.779347	0.638269	0.443434	0.455675	0.219951	-0.0519972	1.0067	0.811	0.701614	0.617159	0.164593	0.03625		0.908411	0.749713	0.608061	0.502906	0.114971	-0.180059	0.153262	0.0869565	0.272954	0.314788	0.688642	-0.247314		0.00140174	0.403578	0.507496
407728	M300004333	Ankrd1	ankyrin repeat domain 1 (cardiac muscle)	ENSMUSG00000024803	107765		2.28487	1.89399	1.67855	1.64125	1.43864	1.01245	1.95892	1.88365	1.42835	0.422645	0.393047	-0.206768		2.42768	2.43523	1.65537	0.474824	1.65077	1.05488	1.99823	1.65112	0.505844	0.406624	0.227042	0.937734		0.966944	0.493014	1.25392
407734	M300004336	Tjp2	tight junction protein 2	ENSMUSG00000024812	21873		0.157029	0.145887	-0.0757129	-0.0452276	-0.0597268	0.0181354	0.869932	0.755354	0.415685	1.37932	1.4632	0.816688		0.0877112	-0.23664	0.814382	1.39475	1.26893	0.483064	-0.0640784	0.204212	1.12679	0.91886	0.956795	0.626086		1.02832	0.61947	1.046
407758	M200005773	2010003J03Rik	RIKEN cDNA 2010003J03 gene	ENSMUSG00000024841	69860		-0.177927	-0.112633	-0.124792	0.034767	0.0567163	-0.129684	0.479832	0.432916	0.400994	0.834811	0.701841	0.23042		0.367494	0.149905	0.361793	0.551385	0.395058	-0.421492	0.0974603	0.481	0.125324	0.554404	0.5765	0.0810773		0.545185	0.198843	0.195762
407768	M200004528	Pold4	polymerase (DNA-directed), delta 4	ENSMUSG00000024854	69745		-0.202606	-0.116574	0.00148835	-0.164266	-0.0663582	-0.0933137	-0.309601	-0.192094	-0.177675	-0.758598	-0.812531	-0.737598		0.28521	0.274878	-0.15197	-0.20373	-0.671258	0.855238	-0.375198	0.0900524	-0.0477254	-0.195301	-0.218055	0.64914		-0.599604	-0.274391	-0.649245
407793	M200014791	Rin1	Ras and Rab interactor 1	ENSMUSG00000024883	225870		-0.117334	-0.182975	-0.096668	-0.117017	-0.118919	-0.124832	0.659611	0.472264	0.290094	1.48781	0.979547	0.585673		0.415542	-0.041109	1.49408	1.70652	1.75761	0.911682	0.822955	0.425111	1.68033	1.34614	1.07522	0.34521		1.28098	0.413347	0.795484
407802	M200002040	Slc29a2	solute carrier family 29 (nucleoside transporters), member 2	ENSMUSG00000024891	13340		-0.0633976	0.174636	0.213822	0.044224	-0.0483897	-0.088566	0.664567	0.837183	0.457253	2.4855	1.2845	0.456798		0.339905	0.105427	2.27819	3.6284	2.8899	-0.161647	0.335991	0.305547	1.68622	0.867639	0.679912	0.344144		1.73798	-0.622896	2.75359
407827	M200002313	Fosl1	fos-like antigen 1	ENSMUSG00000024912	14283		3.12724	2.33964	2.34834	2.57903	2.02284	1.82493	4.20563	3.58267	2.98184	3.29668	2.20214	1.23564		4.1199	4.59846	4.82804	3.97395	3.80103	1.99643	3.73497	3.61276	4.08087	3.37648	3.5562	3.04287		3.16002	1.66052	2.59604
407830	M300004373	Smarca2	SWI/SNF related, matrix associated, actin dependent regulator of chromatin, subfamily a, member 2	67155	67155		-0.137683	-0.190138	-0.167573	0.0800997	0.302784	0.121521	-0.144295	-0.0961137	-0.0136923	-0.697935	-0.62246	-0.354442		0.30109	0.573585	0.161213	-0.274737	-0.826862	-0.00212427	0.265826	0.387307	-0.0681243	0.0750783	-0.314678	0.100934		0.0559316	-0.0614452	-0.667093
407843	M200004983	Slc1a1	solute carrier family 1 (neuronal/epithelial high affinity glutamate transporter, system Xag), member 1	ENSMUSG00000024935	20510		-0.0108479	0.135162	0.075886	-0.112702	0.215976	0.134656	1.65431	1.39529	1.13221	1.76972	0.761563	0.676931		1.43968	0.480026	1.20445	0.121573	0.38318	-1.04185	0.639671	0.293352	0.661449	-0.164641	-0.766907	-0.793344		0.703415	0.95518	0.893448
407846	M200004654	Kcnk7	potassium channel, subfamily K, member 7	ENSMUSG00000024937	114601		0.580211	0.339502	0.193649	0.181717	0.293485	-0.102805	1.07373	1.03028	0.799924	0.837678	0.539535	0.269276		0.456213	0.537105	0.596006	0.687214	0.324199	-1.03091	0.21368	0.379725	0.593314	-0.257744	-0.490393	-0.710004		0.824636	0.948735	1.285
407851	M200002319	Capn1	calpain 1	ENSMUSG00000024942	12333		-0.0119155	-0.0870484	-0.102411	0.611761	0.530308	0.178991	-0.0749174	-0.373096	-0.241608	-0.626328	-0.710881	-0.326027		-0.074019	-0.345042	0.042027	-0.509516	0.4084	-0.374734	0.24064	0.0155954	-0.372735	0.294441	-0.0819012	0.281865		-0.479153	0.0590942	-0.263629
407871	M200003383	Vegfb	vascular endothelial growth factor B	ENSMUSG00000024962	22340		-0.287497	-0.311527	-0.136665	-0.379145	-0.0947012	-0.38234	-0.539993	-0.350025	-0.581378	-0.763126	-0.60167	-0.461317		0.200942	0.240347	0.0707507	-0.675471	-0.624966	1.13702	0.200571	0.17934	0.117552	-0.471447	-0.147629	0.81614		-0.614457	-0.35921	-0.471535
407879	M300004398	AI846148	expressed sequence AI846148	ENSMUSG00000024970	68229		0.705483	0.199108	0.265904	0.935813	1.14212	0.727624	0.652299	0.347689	0.49912	-0.029425	0.0493911	0.140955		0.770711	-0.33877	-0.173906	0.503859	0.890435	-0.0340042	0.96314	0.577288	0.347567	0.287966	-0.0515857	0.0755613		-0.297008	-0.139563	0.50865
407915	M300004420	Tbc1d12	TBC1D12: TBC1 domain family, member 12	ENSMUSG00000048720	209478		-0.1782	-0.126925	-0.149081	0.666319	0.447094	0.00499349	-0.10082	-0.0861804	-0.194364	-0.788518	-1.04098	-0.0907265		0.867357	0.0133674	-0.138324	0.359185	-0.493325	0.23994	0.0254774	0.254064	-0.81945	-0.323372	-0.683512	-0.384815		-0.233958	-0.079099	-0.543372
407920	M300004422	Sorbs1	sorbin and SH3 domain containing 1	ENSMUSG00000025006	20411		0.250717	0.283056	0.240658	0.380381	0.303322	0.256527	0.770344	0.839502	0.52141	1.71224	0.971012	0.852871		-0.346059	-1.00623	0.495361	1.39701	1.12288	-1.08104	-0.965129	-0.863799	-0.828668	-0.616283	-0.593886	-1.5648		1.4981	1.38161	1.63575
407921	M300004423	Sorbs1	sorbin and SH3 domain containing 1	ENSMUSG00000025006	20411		0.264954	0.00215784	0.345343	0.0399039	0.319716	-0.095045	0.751562	0.722654	0.466441	1.93755	1.19834	0.862903		-0.61869	-0.804063	0.658066	1.2769	0.882933	-0.924769	-0.800249	-0.842428	0.321836	-0.136685	-1.14579	-1.58758		2.30271	1.59953	2.86978
407941	M200013698	Smndc1	survival motor neuron domain containing 1	ENSMUSG00000025024	76479		0.371399	0.494121	0.439333	-0.0912653	-0.0196387	-0.254366	0.602532	0.688763	0.404058	0.532552	0.498502	0.179822		0.415632	0.657236	0.666832	0.518953	0.302507	0.319249	0.383228	0.55918	0.395495	0.327771	0.419881	0.0494077		0.365887	0.0403734	0.299065
407942	M200000819	Mxi1	Max interacting protein 1	ENSMUSG00000025025	17859		0.15347	0.083435	0.0175414	-0.123972	-0.158932	-0.245704	-0.456534	-0.225495	-0.381235	-0.978371	-0.613212	-0.374564		-0.0090727	-0.791671	-0.909183	-0.902839	-1.17395	0.292998	0.105167	-0.532771	-0.7798	-0.682197	-1.02241	0.103361		-0.680465	-0.0224733	-0.567608
407949	M200012789	Sfxn2	sideroflexin 2	ENSMUSG00000025036	94279|677143		-0.0274553	-0.106184	-0.102359	0.356493	0.434156	-0.206513	-0.448841	-0.366673	-0.212879	-0.859556	-0.830602	-0.371279		0.680056	-0.514985	-0.244852	0.0737155	0.0596766	-1.57068	-0.127267	0.515055	0.1286	-0.0750859	-0.436483	-0.745758		-1.67475	-0.182329	-0.242044
407950	M300004440	Maoa	monoamine oxidase A	ENSMUSG00000025037	17161		0.23606	0.246892	0.0968148	0.164474	0.228701	-0.176526	0.9578	1.00947	0.811602	0.937387	1.10844	0.823515		0.0689516	0.129275	0.169552	-0.556214	-0.357797	-0.248045	-0.49237	-0.169424	-0.132484	-0.722621	-0.976461	-0.581888		0.654814	0.668148	1.11741
407965	M200008028	Pcgf6	polycomb group ring finger 6	ENSMUSG00000025050	71041		0.0850891	0.0528409	0.179444	-0.323057	-0.226035	-0.488734	0.026022	-0.00453561	-0.00848961	0.958928	0.881429	0.483844		0.256241	-0.439535	0.846798	0.838654	0.496372	0.462376	0.164153	0.288078	0.425399	0.780825	0.570947	0.162562		0.352858	-0.0832711	0.0341658
407993	M200014475	Nhlrc2	NHL repeat containing 2	ENSMUSG00000025078	66866		0.318059	0.293751	0.229642	0.257793	0.231881	0.0421538	0.527899	0.598813	0.417287	0.574432	0.297213	0.589737		0.0417807	0.200534	-0.00935832	0.16333	-0.0284724	-1.04846	0.0926156	0.0285981	0.0287964	-0.200783	-0.48771	-0.509739		0.770099	0.607814	0.605571
408019	M200004700	BC003940	cDNA sequence BC003940	ENSMUSG00000061111	192173		-0.258871	-0.106483	0.0822305	-0.314522	-0.335599	-0.452461	-0.54799	-0.176155	-0.244399	-0.689447	-0.580844	-0.254787		0.0553807	-0.36556	-0.228534	-0.691176	-0.178158	0.391806	-0.334186	-0.213206	-0.636099	-0.158045	0.156628	-0.0477689		-0.911467	-0.0653082	-0.536641
408022	M200016277	Arhgdia	Rho GDP dissociation inhibitor (GDI) alpha	ENSMUSG00000025132	192662		0.537036	0.606573	0.260207	1.31094	1.16822	0.733222	0.589674	0.0513932	0.483456	-0.0155704	-0.460129	0.4087		-0.374272	0.936455	0.00114063	-0.349097	0.21247	-0.923133	0.705335	0.386447	-0.211841	0.596443	0.408098	-0.24794		-0.0133699	0.0380451	0.0918546
408026	M200004127	Pcyt2	phosphate cytidylyltransferase 2, ethanolamine	ENSMUSG00000025137	68671		0.0787015	0.0268432	-0.0772945	0.0909808	0.0901594	0.106058	-0.0405986	-0.019402	-0.0394193	-0.639316	-0.806833	-0.358589		1.2848	1.01413	1.64587	0.159505	0.698793	1.36503	1.32246	1.23165	1.13048	0.4161	0.628204	2.02329		-0.495919	-0.626633	0.0292608
408032	M200009391	N/A	alveolar soft part sarcoma chromosome region, candidate 1 (human)	ENSMUSG00000025142	68938		-0.143221	0.00092765	-0.0906555	0.129857	0.166844	-0.00080335	-0.214148	-0.116891	-0.304724	-0.627088	-0.787282	-0.338633		0.20876	0.27634	-0.00206811	-0.0192353	-0.162472	0.14302	0.0557663	0.155206	0.237555	0.168986	0.371596	0.345621		-0.549647	-0.0570601	-0.446547
408079	M300004507	N/A	N/A	N/A	N/A		0.44908	0.348933	0.162919	0.915023	1.10444	0.606345	0.156422	-0.319272	-0.169123	-0.552955	-0.510285	-0.10244		-0.554398	0.406909	-0.498059	-0.259562	-0.255491	-0.55725	0.4355	0.254492	0.228231	0.0686376	-0.0336403	-0.131406		-0.093237	0.176514	0.283239
408089	M200012250	Scd2	stearoyl-Coenzyme A desaturase 2	ENSMUSG00000025203	20250		0.16962	0.0393757	0.226792	-0.0623235	-0.0905095	-0.0441078	-0.557668	-0.257246	-0.22935	-1.03516	-0.657963	-0.554999		0.400942	0.607607	0.326437	-1.32412	-0.242027	0.834224	0.612215	0.286724	0.60158	-0.700887	-0.163943	0.643657		-1.09519	-0.0746243	0.0850794
408110	M200003835	Nfkb2	nuclear factor of kappa light polypeptide gene enhancer in B-cells 2, p49/p100	ENSMUSG00000025225	18034		0.544344	0.251531	0.292042	0.157674	0.257448	-0.062129	1.41375	0.991195	0.950911	1.23608	0.648433	0.511437		0.685059	0.504937	1.11378	0.706376	0.495555	0.344637	0.247193	0.306669	-0.0278691	0.473564	0.187059	0.464306		0.666525	0.680391	1.24125
408123	M300004531	N/A	poly (ADP-ribose) polymerase family, member 6	ENSMUSG00000025237	N/A		0.662214	0.633499	0.503991	0.161213	-0.0142988	0.128855	0.36209	0.51898	0.552598	0.298016	0.409115	0.415739		-0.378784	-0.0357493	-0.0647385	-0.0350279	-0.167969	0.0681703	0.0927815	-0.462327	0.226995	-0.164312	-0.32038	-0.406977		0.0798289	0.3079	0.588017
408140	M300004541	Zfhx4	zinc finger homeodomain 4	ENSMUSG00000025255	80892		0.735908	0.754489	0.160508	1.03154	0.878618	0.640288	-0.272069	-0.278763	-0.496756	-1.19941	-0.873418	-0.0673221		-0.650169	-0.600267	-1.68523	-1.03511	-1.00348	-1.10813	-0.593905	-0.263438	-0.223633	-0.257471	-0.0716679	-0.244226		-2.08902	0.572946	-1.05682
408142	M300004543	Zfhx4	zinc finger homeodomain 4	ENSMUSG00000025255	80892		0.713108	0.327813	0.243265	1.17646	1.08797	0.453843	-0.403249	-0.445093	-0.301579	-1.34254	-1.04537	-0.157601		-0.117257	-0.205071	-0.701359	-0.864528	-0.95378	-0.193361	-0.0735111	-0.192042	-0.388329	-0.113568	-0.814254	-0.542046		0.848592	-0.135093	0.546077
408150	M300004547	Gnl3l	guanine nucleotide binding protein-like 3 (nucleolar)-like	ENSMUSG00000025266	237107		0.0551245	0.000377513	-0.0872313	0.789005	0.731575	0.369136	0.0936398	-0.11352	0.147191	-0.256802	-0.237897	-0.0239842		-0.451753	-0.442293	0.129724	0.29636	-0.120452	-0.813058	0.0428054	-0.0216943	-0.863928	0.142649	0.0915867	-0.655944		0.578175	0.369135	-0.0739754
408186	M200001403	Banp	Btg3 associated nuclear protein	ENSMUSG00000025316	53325		0.92419	0.712886	0.962413	-0.0451446	0.101012	-0.157252	-0.851689	-0.521616	-0.554536	0.0798109	0.223481	0.287918		-0.711592	-1.12724	-0.94756	-0.485885	-0.0798649	0.115445	-1.24689	-0.890937	-0.0153026	-0.496671	-0.238928	0.173715		-0.707201	-0.369996	-0.225252
408200	M300004585	Atp10a	ATPase, class V, type 10A	ENSMUSG00000025324	N/A		0.265804	0.0869291	0.0742661	-0.0407804	0.0436848	-0.14401	0.211188	0.333855	0.167244	1.32219	1.41506	0.835193		-0.188523	-0.356904	-0.0806136	0.810552	0.86053	-0.617682	-0.363207	-0.582472	0.369442	0.414225	0.654518	-0.470649		0.652321	0.622657	1.15793
408211	M200006652	Sbds	Shwachman-Bodian-Diamond syndrome homolog (human)	ENSMUSG00000025337	66711		0.274074	0.264577	0.369545	0.0321712	0.0508317	-0.246856	0.682642	0.707189	0.564961	0.553162	0.754554	0.266635		0.550474	-0.328491	0.639713	0.0849393	0.359202	0.37323	-0.226633	0.257033	0.625346	-0.167127	-0.198027	-0.0333118		0.389864	0.206664	-0.0706794
408213	M200008430	N/A	RAB guanine nucleotide exchange factor (GEF) 1	ENSMUSG00000025340	56715		0.697035	0.387248	0.40876	0.422318	0.343194	0.381223	0.74211	0.717772	0.501861	0.511116	0.203562	0.2236		0.629928	0.680424	0.475361	0.879111	0.417945	-0.115637	0.809517	1.07652	0.0276796	0.11107	0.0847873	0.0785834		0.584763	0.0970423	0.429038
408241	M300004607	Baiap2	brain-specific angiogenesis inhibitor 1-associated protein 2	ENSMUSG00000025372	108100		0.123345	0.115207	0.129501	0.0884585	0.0608052	0.0667179	0.158385	0.0946605	0.139601	0.861614	0.366911	0.527369		0.346593	0.212256	1.067	0.936051	0.543363	-0.377657	0.177156	0.539657	1.51023	1.01642	0.00559853	-0.0317232		0.817292	0.13496	0.566256
408250	M200001280	1810073N04Rik	RIKEN cDNA 1810073N04 gene	ENSMUSG00000061306	72055		-0.0784108	-0.297323	-0.196213	0.670175	0.613427	0.507836	0.0126431	-0.393757	-0.0272721	-0.564238	-0.570929	-0.169258		-0.230682	-0.466601	-0.353596	-0.372343	-0.152249	-0.920723	-0.0303853	-0.179143	-0.377669	0.264133	0.0653227	-0.39767		0.0509751	0.127783	-0.124673
408267	M300004621	Nab2	Ngfi-A binding protein 2	ENSMUSG00000025402	17937		0.268689	0.000535732	0.124051	0.614911	0.676979	0.430592	-0.868332	-0.39206	-0.433687	-0.783325	-0.429522	-0.251285		1.33345	1.02247	-0.795843	-0.874287	-0.606083	-0.00729088	1.4103	0.815516	-0.817421	-0.384703	-0.0343344	0.355758		-0.366729	0.523848	0.228043
408276	M300004624	Dhcr24	24-dehydrocholesterol reductase	ENSMUSG00000034926	74754		-0.777616	-0.596074	-0.889107	0.434997	0.655446	0.221677	-0.33423	-0.43962	-0.729815	-1.63169	-1.51792	-0.390375		1.18819	1.01982	0.184807	0.41555	-0.353013	-0.0399719	1.08371	1.15075	0.757799	0.203619	-0.0799527	-0.310256		0.0904387	-0.380667	-1.25279
408300	M300004639	Xrcc6bp1	XRCC6 binding protein 1	ENSMUSG00000025436	68876		-0.417564	-0.247033	-0.225077	-0.34847	-0.369579	-0.355694	-0.943077	-0.803124	-0.689365	0.133796	-0.0250682	-0.0446951		-0.205259	-0.977367	-0.387285	0.529728	0.681497	-0.100163	-0.282446	-0.661716	0.476698	0.75233	0.488341	0.0237882		0.370647	-0.0665933	-0.328678
408302	M300004638	N/A	N/A	N/A	N/A		-0.404209	-0.237956	-0.0655669	-0.415542	-0.357066	-0.428737	-1.09026	-0.857042	-0.695642	0.0583931	0.271064	-0.0488966		0.428596	-1.95068	-1.5863	0.218504	0.730655	0.276156	-0.793143	-1.24865	0.905809	0.831583	0.499304	-0.0683777		0.576902	-0.0913079	-0.63746
408325	M300004653	Inpp5a	inositol polyphosphate-5-phosphatase A	ENSMUSG00000025477	212111		0.264322	0.0960526	0.0168369	-0.0857544	-0.157433	-0.115424	0.573691	0.446925	0.495251	0.988373	0.567	0.540411		-0.585112	-0.936916	-0.139563	-0.168403	-0.286245	-1.388	-0.364814	-0.585591	-0.0943887	-0.435243	-0.960835	-1.20601		0.760534	0.649654	1.07115
408326	M300004654	Inpp5a	inositol polyphosphate-5-phosphatase A	ENSMUSG00000025477	212111		0.0116398	0.227971	-0.03684	-0.0420235	-0.019908	0.0297792	0.605199	0.350017	0.547239	0.84142	0.500378	0.654679		-0.787463	-0.413836	-0.227196	-0.198109	-0.335697	-1.36904	-0.295554	-0.565328	-0.561921	-0.495657	-1.39984	-1.18998		0.424648	0.334197	0.619721
408387	M200008538	Sumf2	sulfatase modifying factor 2	ENSMUSG00000025538	67902		-0.309583	0.0230832	0.0521195	-0.0193973	0.161295	-0.184394	-0.358651	-0.206848	-0.119622	-0.622518	-0.667618	-0.244089		-0.147702	0.58582	-0.768548	-0.329418	-0.258019	-0.446563	-0.269872	-0.0823602	-0.444407	0.0771956	0.260429	0.285403		-0.18149	0.0385514	-0.191027
408398	M200004905	Dock9	dedicator of cytokinesis 9	ENSMUSG00000025558	670309|105445		0.400327	0.409908	0.267322	-0.137389	-0.225986	-0.44793	0.025866	0.291283	0.096403	0.704397	0.819853	0.186295		-0.0543669	-0.204911	-0.00310751	0.0868791	0.158966	-0.0170916	0.0914938	-0.577856	0.0683566	-0.0350256	0.0648347	-0.00864518		-0.0217794	0.238262	0.788032
408409	M300004697	Cant1	calcium activated nucleotidase 1	ENSMUSG00000025575	76025		-0.0612152	0.129288	0.0481782	0.272931	0.493104	0.224438	-0.241634	-0.344318	0.0141886	-0.99298	-0.957997	-0.60917		-0.190867	-0.54624	-0.510147	-0.425791	-0.520643	0.204504	-0.0508315	0.170376	-0.807663	0.0104531	-0.385261	0.352061		-0.764424	-0.264025	-0.589757
408412	M300004702	Cbx2	chromobox homolog 2 (Drosophila Pc class)	ENSMUSG00000025577	12416		-0.397776	-0.50087	-0.298342	-0.744055	-0.588088	-0.614269	-0.657696	-0.12749	0.0187422	0.0729523	0.197122	0.105399		-0.835986	-0.859908	-0.580019	-0.367795	-0.20959	-0.00788428	-1.05625	-0.980764	-0.31943	-0.505754	-0.105497	0.0892867		-0.482266	-0.244164	-0.272768
408416	M300004704	Nptx1	neuronal pentraxin 1	ENSMUSG00000025582	18164		-0.234295	-0.102231	-0.0755478	-0.100955	-0.224956	0.0716637	1.02645	0.564151	0.091324	3.00671	1.79143	0.94359		-0.444923	-0.0823121	1.91162	2.97175	3.33275	0.645428	0.582795	0.133631	1.6716	3.4258	3.68465	0.1014		2.02542	-0.117975	0.0433243
408418	M200002823	Pde8a	phosphodiesterase 8A	ENSMUSG00000025584	18584		0.0784667	0.0767058	0.253452	-0.279603	-0.0330163	-0.0990835	0.422659	0.38372	0.152312	0.806456	0.921704	0.229669		0.343486	0.348466	0.652632	-0.0195983	0.186298	0.516079	0.403482	-0.0183338	0.656656	0.660452	-0.0697843	0.213124		0.348238	-0.107449	0.478016
408420	M200004280	Cpeb1	cytoplasmic polyadenylation element binding protein 1	ENSMUSG00000025586	12877		0.245888	0.121461	-0.075671	0.133554	0.0921042	0.0576289	0.302793	0.25356	0.0573283	0.730666	0.657904	0.46111		0.594167	0.53349	0.905508	1.0713	0.528824	0.516345	0.552768	0.475678	0.28191	0.173747	-0.275578	0.397502		0.139021	0.13272	0.388249
408429	M300004712	Copg2	coatomer protein complex, subunit gamma 2	ENSMUSG00000025607	54160		0.172249	0.122233	-0.0271239	0.0110836	-0.0855371	0.0426688	-0.103133	-0.108343	-0.0387319	-0.625097	-0.664449	-0.326679		-0.104032	-0.223636	0.0454271	-0.585513	-0.22395	0.239309	0.0199	0.237412	0.336879	0.0687379	-0.12839	-0.83693		-0.265369	-0.137459	-0.463669
408435	M200002201	Bach1	BTB and CNC homology 1	ENSMUSG00000025612	12013		-0.46311	-0.212152	-0.394797	1.17742	1.27946	-0.11011	-0.142481	-0.0148694	-0.508025	-1.44983	-1.10632	-0.593034		0.266848	0.390129	-1.38675	0.12069	-0.858896	-0.629882	0.13303	0.212086	-0.822076	-0.874328	-0.322446	-1.22129		0.986603	0.599257	-0.880147
408440	M200003662	Hprt1	hypoxanthine guanine phosphoribosyl transferase 1	ENSMUSG00000025630	15452		-0.166027	0.0146079	-0.00583235	0.0237625	-0.121722	-0.0384672	0.339404	0.338748	0.302506	0.634784	0.685087	0.483945		0.126684	-0.16609	0.226217	0.437606	0.413758	-0.250355	-0.0880557	0.133122	0.322281	0.668121	0.236983	-0.179379		0.659652	0.208459	0.147483
408443	M300004718	6620401K05Rik	RIKEN cDNA 6620401K05 gene	ENSMUSG00000025646	235610		1.21826	0.98189	0.881275	0.827107	0.485883	0.646684	0.539885	0.341751	0.313757	0.315124	0.268166	0.247994		0.400098	0.215792	0.405347	0.528548	0.600863	0.344223	0.546991	-0.173553	1.12277	0.28896	0.0579986	-0.0281112		0.531943	0.161338	0.455583
408445	M200016270	Scotin	scotin gene	ENSMUSG00000025647	66940		-0.0542116	-0.0541619	0.00070458	0.788663	0.814787	0.68845	0.0600494	-0.444382	-0.113065	-0.518754	-0.659924	0.0767842		-0.391599	0.185269	-0.268916	-0.105378	0.0973727	-0.193512	0.17973	0.190177	-0.465626	0.412705	0.346453	0.880448		0.033564	0.174789	0.185066
408483	M300004741	Wdr24	WD repeat domain 24	ENSMUSG00000025737	268933		-0.259716	-0.0861739	-0.0247255	-0.430633	-0.317111	-0.299512	-1.07862	-0.519052	-0.655375	-0.292234	-0.148731	-0.301838		-0.515484	-0.696343	-0.726588	-0.205605	0.164483	0.525286	-0.4907	-0.634233	-0.569634	-0.39671	0.120998	0.0857724		-0.691624	-0.419898	-0.500494
408496	M200007146	N/A	N/A	ENSMUSG00000025750	75547		0.112411	-0.231099	-0.0831308	0.273623	0.262574	-0.242556	0.939946	0.980093	0.458406	0.418376	0.259846	0.120873		0.734715	1.11742	1.56035	0.418905	-0.504889	-0.118637	-0.134481	1.4035	0.299244	-0.0375366	-0.914653	-0.643252		-0.302086	-0.697693	-1.14183
408497	M300004751	Akap13	A kinase (PRKA) anchor protein 13	ENSMUSG00000066406	75547		0.0497067	0.0804634	-0.139432	0.960422	0.987494	-0.332105	-0.614674	-0.425262	-0.74048	-0.977626	-1.083	-0.330937		0.389446	-0.414563	-0.710667	0.442119	-0.603724	-0.487367	0.115625	0.00307585	0.306861	-0.717907	-1.04872	-0.882141		-1.06912	-0.580535	0
408508	M300004756	Phf17	PHD finger protein 17	ENSMUSG00000025764	269424		-0.00509236	-0.00842332	-0.0656225	0.32823	0.314077	-0.0187702	1.31822	1.37172	1.16138	1.72895	1.26177	1.3733		0.353641	-0.0586756	0.634976	0.295299	0.518628	-0.425052	0.177371	0.202724	0.510631	0.163346	-0.655258	-1.11274		1.89005	1.0362	1.30106
408539	M300004775	Gns	glucosamine (N-acetyl)-6-sulfatase	ENSMUSG00000034707	75612		0.141873	0.194366	0.116262	0.983645	0.8851	0.461712	0.222482	-0.310547	0.223601	-0.536097	-0.413209	0.0612544		-0.180959	-0.186535	-0.0612841	-0.443378	-0.0441248	-0.51248	-0.176437	-0.0742041	0.207034	0.0147315	0.309475	0.267161		0.28597	0.0207283	0.0619493
408545	M300004778	Itgb1	integrin beta 1 (fibronectin receptor beta)	ENSMUSG00000025809	16412		0.641224	0.490201	0.433523	0.271925	0.184574	-0.101364	0.678914	0.592219	0.591351	0.74501	0.407971	0.329718		0.316344	0.0161448	0.126364	0.28993	0.176012	-0.408698	0.0138905	-0.284519	0.153955	0.189585	-0.0301145	-0.297589		0.288109	0.452909	0.697055
408581	M200001021	Pdgfa	platelet derived growth factor, alpha	ENSMUSG00000025856	18590		-0.214634	-0.0106641	-0.107524	-0.31238	-0.0563898	-0.400021	0.589969	0.588087	0.337637	1.19212	0.563406	0.656052		-0.254782	0.121427	0.404989	0.554904	-0.0995487	-0.852182	0.110636	0.387206	0.423247	0.279028	-0.686091	-0.955494		0.887934	0.536666	0.68283
408646	M200013614	N/A	staufen (RNA binding protein) homolog 2 (Drosophila)	ENSMUSG00000025920	29819		0.112699	0.502294	0.191728	-0.222431	-0.20537	-0.0826031	0.29924	0.385746	0.398873	0.840631	0.766375	0.387329		0.034204	-0.213884	-0.101634	-0.268898	-0.342703	-0.408442	-0.0291017	0.165811	0.220221	0.239781	-0.011508	-0.455534		0.115398	0.0660423	0.311392
408647	M300004846	N/A	staufen (RNA binding protein) homolog 2 (Drosophila)	ENSMUSG00000025920	29819		-0.0198254	-0.0373984	0.00307052	0.752894	0.87985	0.0372939	0.000434126	0.131501	-0.0723823	-0.587198	-0.559703	-0.127624		0.126693	-0.271384	-0.445359	0.174718	-0.3004	-0.48145	-0.341293	-0.122995	-0.491765	-0.371757	-0.637837	-0.935304		0.438919	0.117729	0.0180488
408670	M200002837	Idh1	isocitrate dehydrogenase 1 (NADP+), soluble	ENSMUSG00000025950	15926		0.178716	0.21525	0.19965	0.0213692	-0.0768409	-0.0344607	-0.176901	-0.132995	0.0218856	-0.83587	-0.731172	-0.427304		0.154833	0.25182	0.123289	-0.954193	-0.873084	0.310558	0.201199	-0.116944	0.0360814	-0.676965	-0.358496	0.232607		-0.637482	-0.0616397	-0.552286
408679	M200006495	Klf7	Kruppel-like factor 7 (ubiquitous)	ENSMUSG00000025959	93691		0.743994	0.436516	0.170073	1.28343	1.17019	0.75259	0.892054	0.630915	0.608499	-0.241193	-0.680332	-0.23838		0.945828	1.36301	0.740647	0.206967	-0.561905	-0.530186	0.270819	0.909957	-0.84928	-0.044872	-1.15825	-0.686816		-0.401623	-0.0496868	0.244502
408691	M300004869	Rftn2	raftlin family member 2	ENSMUSG00000025978	74013		0.156632	0.301464	0.193782	-0.0937795	-0.036407	-0.391687	-0.641816	-0.394583	-0.245546	-1.23501	-1.02272	-0.574618		-0.332371	-1.04512	-1.09468	-1.75968	-0.742221	0.0821688	-0.559827	-0.526858	-0.767132	-0.812059	-0.40703	0.338363		-1.62803	-0.74295	-0.69964
408692	M200008319	Rftn2	raftlin family member 2	ENSMUSG00000025978	74013		0.174849	0.295876	0.260702	-0.202531	-0.243006	-0.37452	-0.473768	-0.33375	-0.31553	-1.50329	-1.00017	-0.712408		-0.154257	0.120873	-0.932359	-1.57719	-0.956437	-0.731368	-0.417157	-0.418565	-0.610679	-1.08794	-0.731157	-0.197143		-1.22124	-0.320803	-0.630297
408694	M200005601	Coq10b	coenzyme Q10 homolog B (S. cerevisiae)	ENSMUSG00000025981	675736|67876		0.823789	0.595492	0.604668	0.63384	0.422394	0.43361	1.38462	1.21691	1.10717	0.552386	0.346207	0.290186		1.3124	1.64804	1.2881	0.65545	0.404064	-0.149558	1.24704	1.44651	0.744909	0.459839	0.0858946	-0.120536		1.24479	0.632425	0.600788
408695	M300004870	Coq10b	coenzyme Q10 homolog B (S. cerevisiae)	ENSMUSG00000025981	67876		1.28774	1.18	0.997283	0.914066	0.658143	0.542178	1.5326	1.28729	1.35718	0.703059	0.464455	0.313457		0.905877	1.33153	1.02511	0.517951	0.27567	-0.392362	1.57283	1.13893	0.408666	0.436826	0.166607	-0.424585		1.34727	0.639347	0.759276
408705	M200008146	Wdr75	WD repeat domain 75	ENSMUSG00000025995	73674		-0.0547376	-0.0946372	0.0017302	-0.124808	0.0396867	-0.138624	-0.0341979	0.0489465	0.0750632	0.536121	0.736734	0.199813		0.349628	-0.0851329	0.859011	0.921804	0.804053	-0.160698	0.134825	0.344034	0.771481	0.223021	0.33377	0.102669		0.79328	0.248634	0.509595
408728	M300004896	Raph1	Ras association (RalGDS/AF-6) and pleckstrin homology domains 1	ENSMUSG00000026014	N/A		0.0947775	-0.0406518	-0.0263922	0.0993079	-0.0664943	-0.0296947	0.465202	0.338833	0.180765	0.885561	0.688595	0.249512		0.303266	-0.372265	0.365648	0.706292	0.437217	0.530133	-0.327808	0.445215	-0.5138	0.282861	0.55362	0.642045		1.13748	0.640511	1.22351
408734	M200003546	Ica1l	islet cell autoantigen 1-like	ENSMUSG00000026018	70375		0.502236	0.290524	0.154141	0.218171	0.0743002	0.276691	1.66394	1.697	1.25093	1.397	0.998286	0.529697		0.299179	0.166542	1.304	0.710253	0.998792	-0.758831	0.292824	-0.110449	-0.421171	0.0636505	0.625902	0.43318		2.09018	1.6427	2.6158
408749	M300004911	Cflar	CASP8 and FADD-like apoptosis regulator	ENSMUSG00000026031	12633		0.0181407	-0.114316	-0.145557	0.912716	0.984137	0.130826	-0.0421551	-0.298408	-0.251827	-0.549704	-0.763234	0.00277348		-0.3767	-0.261713	0.264007	1.37823	0.702815	-0.309836	-0.27272	0.0771051	-0.22251	0.31057	0.292406	-0.0861405		0.780643	-0.38605	-0.385635
408780	M200007791	Il1rl1	interleukin 1 receptor-like 1	ENSMUSG00000026069	17082		-0.0311505	-0.136651	-0.260202	0.0197198	-0.0347766	0.0800003	0.880625	0.619637	0.183854	2.18648	1.30906	0.506947		-0.0802776	1.52661	2.80874	5.12089	4.31888	1.75407	0.173588	2.17364	2.77565	2.61989	2.16787	0.822689		3.19429	0.541415	1.13508
408781	M300004922	Il1rl1	interleukin 1 receptor-like 1	17082	17082		0.42229	0.0580828	0.0856446	0.546131	-0.0168385	0.483453	3.84605	2.50846	1.54893	4.83309	3.48483	2.291		0.791164	2.86455	4.69453	4.48667	3.65549	1.96016	1.33553	2.57727	3.2577	3.09186	3.07002	0.831479		6.48386	2.35964	0
408791	M300004926	Pdcl3	phosducin-like 3	ENSMUSG00000026078	68833		0.210058	0.320776	0.117169	0.227159	0.192373	0.117679	0.764094	0.734508	0.645444	0.513335	0.4851	0.20499		0.396918	0.292173	0.319419	0.172431	-0.120015	-0.420259	0.12522	0.226939	0.232788	-0.0929884	-0.608999	-0.648542		0.553668	0.466221	0.331523
408815	M200006525	Obfc2a	oligonucleotide/oligosaccharide-binding fold containing 2A	109019	109019		0.642994	0.496167	0.361817	0.210305	-0.0037188	0.0407164	0.32645	0.370392	0.580033	0.478314	0.702634	0.360434		0.243313	-0.361168	-0.216441	-0.0832005	-0.0779297	-0.444528	0.107267	-0.590535	-0.318542	-0.592335	-0.191209	-0.502687		0.43602	0.23373	-0.0229244
408825	M200003004	Tmem131	transmembrane protein 131	ENSMUSG00000026116	56030		0.346061	0.32741	0.130552	-0.0697501	-0.106234	0.015067	0.360614	0.368294	0.275546	0.736138	0.865453	0.183226		0.0388179	0.0826815	0.258263	0.446865	-0.0372872	0.0533319	0.0986554	-0.236969	0.141945	-0.35853	0.0638767	-0.0912686		0.0922285	0.269894	0.800714
408836	M300004951	N/A	N/A	ENSMUSG00000070957	N/A		0.578499	0.367968	0.289656	0.186863	0.167241	0.0465893	0.99274	0.761702	0.822319	0.812596	0.501334	0.654648		-0.521557	-0.0490197	0.243372	-0.138269	-0.254526	-0.301147	-0.363063	-0.106139	-0.209329	-0.488483	-1.37386	-0.35541		0.314994	0.938904	1.20569
408839	M300004952	N/A	N/A	ENSMUSG00000070957	13518		0.655116	0.474256	0.437596	0.0993009	0.0618311	0.0104965	0.910576	0.802173	0.707091	0.845861	0.548872	0.545863		-0.461088	0.0879057	0.452796	-0.185469	-0.29355	-0.606701	-0.414787	-0.237089	-0.581488	-0.598233	-0.809296	-0.437218		0.136337	0.755103	1.43503
408868	M200008817	Ccl20	chemokine (C-C motif) ligand 20	ENSMUSG00000026166	20297		0.991426	0.415474	-0.0650143	0.792008	0.683516	0.329087	3.28851	3.26851	3.01154	0.726343	0.824105	0.28466		0.815754	3.67501	1.3281	0.654052	0.362148	-0.250559	0.24629	0.268084	-0.792116	0.977278	0.553007	0.228711		0	2.44273	0
408880	M200005794	Tns1	tensin 1	21961	21961		0.306885	0.388096	0.255659	-0.320616	-0.268126	-0.203849	0.00484218	-0.0635891	-0.0574367	1.31076	0.972891	0.244375		-0.15677	-0.0179906	0.492386	1.05891	0.224535	-0.197499	0.0441333	-0.0409411	1.41101	0.292762	-0.46958	-0.471483		0.0461461	0.0143832	0.545276
408888	M300004979	Fn1	fibronectin 1	ENSMUSG00000026193	14268		1.13926	0.887854	0.601543	0.0491416	0.181795	-0.132227	0.884659	0.632624	0.192744	1.17035	0.909181	0.598026		0.056653	0.335247	0.119502	0.59237	0.346122	0.86819	-0.146765	0.189692	0.248093	0.29911	0.336823	0.618584		0.0363369	0.676478	1.35412
408951	M200009440	Ngef	neuronal guanine nucleotide exchange factor	ENSMUSG00000026259	53972		-0.128691	0.06458	0.197976	0.143723	0.0955561	0.000142527	0.590311	0.430168	0.206452	2.04438	1.43848	1.35827		-0.417337	0.0319769	1.45847	3.12211	2.81659	-0.123412	-0.331234	0.404976	2.35932	2.09047	1.53237	0.110305		2.35982	0.609471	2.10505
408963	M300005011	Bok	Bcl-2-related ovarian killer protein	ENSMUSG00000026278	51800		0.0213907	0.0398853	-0.0336305	-0.0609695	0.00643568	0.0248973	0.916065	0.96593	0.844494	1.11522	0.850018	0.864875		-0.478364	-0.130713	0.0355558	-0.0608899	0.0732846	-1.70273	-0.758107	-0.566977	-0.588794	-0.800722	-0.767427	-1.20722		1.34524	1.27245	1.2402
408969	M300005013	N/A	N/A	N/A	N/A		1.00783	0.857483	0.540916	0.263525	0.317585	-0.171306	0.498069	0.291606	0.258604	0.183995	0.459533	0.179223		0.914015	0.330828	1.5781	0	-0.370324	-0.00759541	1.39578	-0.265064	1.10885	0.576356	-0.0498225	0.931727		2.2126	0.278477	-0.430744
408989	M300005030	Col6a3	procollagen, type VI, alpha 3	ENSMUSG00000048126	674521|12835		0.862639	0.538371	0.625939	0.744508	0.612347	0.265994	0.572654	0.182258	0.362246	0.340725	0.245509	0.443543		-0.71133	-0.199244	-1.13733	0.348909	0.44516	-1.09631	-0.0239961	-0.218817	0.702573	0.711123	0.610735	0.406954		0.181072	0.346842	1.03424
408994	M200002906	Lrrfip1	leucine rich repeat (in FLII) interacting protein 1	16978	16978		-0.0156413	0.188815	0.0740898	-0.114148	-0.0863432	-0.399466	0.712302	0.750557	0.555333	1.27857	1.32844	0.63964		-0.464905	0.114057	1.09281	0.954903	0.764992	0.0624361	-0.129418	0.3177	1.0321	0.454413	0.110697	-0.169656		0.785648	0.44325	0.680979
409034	M200012138	Actr3	ARP3 actin-related protein 3 homolog (yeast)	ENSMUSG00000026341	667799|669813|74117		0.272215	0.314031	0.19464	0.183966	0.215558	0.0384625	0.809726	0.747637	0.657079	0.988055	0.87751	0.615707		-0.0293637	0.173519	0.0597405	0.163744	0.148152	-1.188	-0.445269	-0.12815	0.0525449	-0.0566725	-0.496859	-0.801505		0.7921	0.895936	0.736207
409049	M200005916	Rgs2	regulator of G-protein signaling 2	ENSMUSG00000026360	19735		-0.586189	-0.241422	-0.149693	-1.0466	-0.458629	-0.804121	-1.75602	-0.743332	-0.194825	-1.60555	-1.02241	-0.952058		-0.599203	-1.83041	-3.42698	-2.33203	-2.0217	-1.17131	-0.507848	-1.47786	-2.3048	-0.615639	-1.30107	-1.23915		-2.00718	0.0362948	-0.708535
409103	M200012670	Csrp1	cysteine and glycine-rich protein 1	ENSMUSG00000026421	13007		0.49193	0.194297	0.182555	0.644339	0.653655	0.710834	1.11349	0.750139	1.0288	0.696578	0.477634	0.692596		-0.108093	0.365587	-0.164438	-0.137483	-0.563933	-1.93002	0.142925	0.372772	-0.698291	-0.168885	-0.845958	-1.86075		0.691188	0.96559	1.17059
409119	M200005849	Pctk3	PCTAIRE-motif protein kinase 3	ENSMUSG00000026437	18557		-0.176821	0.00492262	0.231689	-0.0439054	-0.181812	-0.190377	0.355746	0.150078	-0.136709	1.67237	1.00509	0.588346		0.180866	-0.00524002	1.47507	1.69614	1.16926	0.352441	-0.0266693	0.111224	1.06044	1.12377	0.796317	0.309828		1.16868	0.577751	0.66646
409151	M300005126	Stx6	syntaxin 6	ENSMUSG00000026470	58244		0.158996	-0.00501573	0.0253955	0.410682	0.316412	0.243664	1.1595	0.607298	0.878122	1.29331	0.878822	0.78704		-0.282901	-0.0651973	0.639101	0.519784	0.457251	-0.983867	0.26449	0.170723	-0.465697	0.752938	-0.052595	-0.696873		1.74334	0.769132	0.999859
409152	M200013607	Stx6	syntaxin 6	ENSMUSG00000026470	58244		0.0682257	0.026421	-0.0548782	0.0286518	0.121935	0.0830304	0.869079	0.502526	0.770892	1.14944	0.824598	0.630508		-0.262817	0.235636	0.56674	0.566788	0.528683	-0.918219	-0.268089	0.177882	-0.103764	0.505623	-0.55602	-0.870368		1.23803	0.653871	0.788559
409156	M300005129	Rgs16	regulator of G-protein signaling 16	ENSMUSG00000026475	19734		1.09538	0.772768	0.666936	1.42792	1.23531	0.756811	2.06292	1.30592	0.952162	1.09416	0.0311656	0.00412783		2.65157	3.37658	3.78063	3.85184	3.08789	0.497513	2.12632	2.41864	2.0522	1.9689	1.80153	0.333389		2.51502	1.16002	1.56025
409157	M300005130	Lamc1	laminin, gamma 1	ENSMUSG00000026478	226519		0.769681	0.456368	0.436696	-0.0335278	0.0798211	-0.0479888	0.738313	0.474852	0.31484	1.24301	0.832148	0.589415		-0.0683518	-0.293551	0.0874878	0.843574	0.0745975	-0.44826	-0.334337	-0.204522	0.242204	0.566162	0.224948	-0.637152		-0.0882189	0.535692	1.15324
409166	M300005134	N/A	N/A	ENSMUSG00000066842	N/A		0.905834	0.759774	0.582415	-0.017068	-0.115073	-0.00921558	0.334645	0.211211	0.101582	-0.00983875	0.157772	0.03965		-0.248518	-0.259785	0.168772	-0.735954	-0.826537	0.382422	-0.00250405	-0.0776296	-0.272328	-0.48836	-0.714281	0.13042		-0.730641	0.095587	0.359481
409187	M300005149	Cep170	centrosomal protein 170	ENSMUSG00000057335	545389		0.753258	0.618534	0.44004	0.314963	-0.0733719	0.64963	-0.0367374	-0.199406	0.0804516	-0.177147	-0.0645126	-0.14877		-0.576799	0.0646151	-0.518597	-0.637907	-0.527502	-1.00416	-0.262344	-0.483848	-0.864832	0.0247226	-0.121027	0.355651		-0.024642	0.0680092	-0.443596
409188	M300005148	Cep170	centrosomal protein 170	ENSMUSG00000057335	545389		0.514634	0.343506	0.265319	1.20364	1.06982	0.0416692	-0.759539	-0.386282	-0.540997	-1.46355	-1.31825	-0.461852		-0.227816	-0.54314	-0.613753	0.245358	-0.332347	-0.333761	-0.403613	-0.228122	-2.5416	-0.567897	-0.447123	-0.0932364		-0.275664	0.0438778	-0.229524
409214	M300005168	Tagln2	transgelin 2	ENSMUSG00000026547	672466|21346		0.270152	-0.064914	0.024063	0.135977	0.21895	0.327051	1.27159	0.962402	0.667047	1.7792	1.19242	0.892429		0.348982	0.842776	1.28107	1.76619	1.44929	-0.389249	0.608736	0.708049	0.511629	1.08462	0.573531	0.262636		1.84106	0.89497	1.61566
409248	M200001481	Prrx1	paired related homeobox 1	ENSMUSG00000026586	18933		0.65927	0.495155	0.22295	0.272508	0.133219	0.232697	0.568329	0.194439	0.615126	0.364215	0.109881	0.305615		-0.394248	-0.0623173	-0.0406985	0.21671	-0.0165492	-0.621246	0.0978064	-0.319423	-0.817997	-0.345633	-0.382176	-0.614319		0.129873	0.526754	0.471428
409284	M200002548	Mark1	MAP/microtubule affinity-regulating kinase 1	ENSMUSG00000026620	226778		0.124534	0.196782	0.184291	-0.0235894	0.00276369	-0.335511	0.612624	0.646227	0.447839	0.736449	0.682116	0.445986		0.28026	0.339206	0.689144	0.370811	0.314456	0.282097	0.139753	0.168263	0.0068704	-0.209019	-0.416423	-0.0995036		0.738258	0.419584	0.556552
409287	M200013078	Lpgat1	lysophosphatidylglycerol acyltransferase 1	ENSMUSG00000026623	226856		-0.315514	-0.431668	-0.355132	0.600866	0.654148	-0.246896	-0.168383	-0.0886198	-0.178143	-0.658675	-0.850738	-0.0867183		0.246872	-0.0253614	0.160072	0.745307	0.0966544	-0.373793	0.174486	0.135006	0.180725	-0.192917	-0.555077	-0.350767		0.430135	0.2815	-0.277077
409291	M200001028	Atf3	activating transcription factor 3	ENSMUSG00000026628	11910		4.64886	4.18138	4.02329	2.70712	2.43451	1.61758	3.36583	2.90409	2.51475	0.262727	0.165149	0.0331794		4.18801	4.04535	2.33581	0.441986	-0.285138	-0.904058	3.82564	3.39678	1.35945	-0.485102	-0.0522905	-0.536056		0.937389	1.21096	0.813491
409306	M200002399	B4galt3	UDP-Gal:betaGlcNAc beta 1,4-galactosyltransferase, polypeptide 3	ENSMUSG00000052423	57370		0.3162	0.179068	0.106891	0.352094	0.536124	0.149829	0.80875	0.459169	0.604555	-0.381174	-0.61318	-0.367508		0.886959	1.01713	1.18954	-0.123862	-0.272782	-0.116814	0.75006	0.648549	-0.43922	-0.31388	-0.681869	0.00465392		-0.274894	0.297786	0.342778
409320	M200012921	3110001A13Rik	RIKEN cDNA 3110001A13 gene	ENSMUSG00000026655	66540		0.0752728	0.051798	0.0438329	-0.0187408	0.0248829	-0.148292	0.709567	0.613839	0.373119	-0.0116409	-0.137291	-0.339782		-0.0403087	0.563244	0.37978	-0.0573162	0.0943513	-0.355616	0.126627	-0.0343594	0.269992	-0.43235	-0.162206	-0.0636563		-0.0588539	0.161737	-0.109588
409337	M200014887	Sh2d1b1	SH2 domain protein 1B1	ENSMUSG00000026673	26904		-0.0213545	-0.464109	-0.807209	-0.233478	0.985116	0.0705203	0	1.05299	-1.15334	3.09389	1.8543	0.909534		0.243643	1.17424	0.590591	1.20533	0.648069	-0.254492	0.219794	0.705486	0.732375	1.55758	2.29313	0.162731		-0.520992	-1.48331	0
409341	M200003164	Hsd17b7	hydroxysteroid (17-beta) dehydrogenase 7	ENSMUSG00000026675	15490		0.173888	-0.0330073	0.0207564	-0.086651	0.00245147	0.0157564	0.7183	0.620462	0.383836	0.293873	0.483722	-0.110398		1.08872	1.8224	1.58584	0.56643	0.731512	1.39434	1.44545	1.21473	1.98777	0.030489	0.452355	0.86793		0.242614	0.108795	0.302434
409351	M200006979	Bat2d	BAT2 domain containing 1	ENSMUSG00000040225	226562		0.184256	0.215662	-0.0845521	0.653244	0.868975	0.0264567	-0.0631807	0.0716749	-0.248713	-0.722366	-0.344871	-0.188338		0.509701	0.52883	-1.94352	0.579503	-0.444321	-0.237754	0.575414	0.521766	0.254989	-0.42706	-0.377524	-0.0991001		0.214918	-0.573794	0.170278
409380	M300005254	Tnn	tenascin N	ENSMUSG00000026725	329278		0.165984	-0.0600587	0.0436881	-0.326207	-0.386262	-0.119615	0.791061	0.730846	0.413967	1.12385	0.941221	0.532356		-0.191497	1.04751	0.257953	0.802317	0.494208	0.937656	0.157436	0.393855	-0.161476	0.20665	-0.0643042	0.526659		0.692269	0.271266	0.0924818
409390	M200008898	4930426L09Rik	RIKEN cDNA 4930426L09 gene	ENSMUSG00000026736	N/A		0.761741	0.539915	0.663276	0.287418	0.490081	0.226833	1.59968	1.53566	1.14114	0.403628	0.0424501	-0.145588		1.65412	1.10074	1.01475	0.343367	0.0432939	-0.882249	0.851243	0.590155	0.203562	-0.328767	-0.890273	-0.457145		0.0296958	0.0785579	-0.14977
409416	M200007477	2310047O13Rik	RIKEN cDNA 2310047O13 gene	ENSMUSG00000026767	66960		0.11326	-0.00653668	0.0403618	-0.0610681	-0.0902925	-0.0454786	1.34769	1.24294	1.09918	1.41622	1.55944	1.1879		-0.107267	0.191101	0.0809909	-0.632771	-0.412915	-1.5216	0.0558538	-0.35727	0.130838	-0.601729	-1.05017	-0.839534		1.23879	1.12524	0.903027
409424	M300005276	Pfkfb3	6-phosphofructo-2-kinase/fructose-2,6-biphosphatase 3	ENSMUSG00000026773	170768		-0.0541938	0.0966031	0.171589	0.0911165	-0.229634	-0.269538	0.779779	0.598757	0.560641	0.723488	0.459884	0.398602		-0.277592	-0.537239	-0.115098	0.0888841	-0.325748	-0.608707	-0.160801	-0.493119	0.32739	-0.278026	-1.0601	-1.19044		-0.293015	-0.412348	0.365651
409434	M300005281	Pdss1	prenyl (solanesyl) diphosphate synthase, subunit 1	56075	56075		-0.175898	0.0801462	0.0521269	-0.188285	-0.149066	-0.305342	0.285059	0.268833	0.16364	1.0161	0.774159	0.383001		0.465779	0.367859	0.925793	1.45738	0.444125	-0.0373909	-0.381083	0.307691	0.164806	0.517226	0.687944	0.100934		0.448606	0.0495909	0.800006
409446	M300005288	9130404D14Rik	RIKEN cDNA 9130404D14 gene	ENSMUSG00000026796	227737		-0.0385353	0.160153	0.118091	0.0507856	0.122238	0.126756	0.827438	0.529983	0.392917	1.67927	1.01055	0.7912		0.392617	1.05775	1.34794	1.40016	1.6024	0.442786	0.361825	0.917696	0.827538	0.993851	0.560364	0.603205		0.876616	0.219639	1.02764
409447	M200001203	Stxbp1	syntaxin binding protein 1	ENSMUSG00000026797	20910		0.154052	0.162076	0.132704	-0.14297	-0.0840705	-0.192876	0.261762	0.320116	0.113213	0.725724	0.753283	0.151452		0.16851	0.113094	0.311578	0.327595	0.0255482	0.179576	0.22499	0.132665	0.614096	-0.318037	-0.269519	-0.0739687		0.432304	0.251633	0.77933
409464	M200005557	St6galnac6	ST6 (alpha-N-acetyl-neuraminyl-2,3-beta-galactosyl-1,3)-N-acetylgalactosaminide alpha-2,6-sialyltransferase 6	ENSMUSG00000026811	20448		-0.251427	-0.154631	-0.149016	-0.205762	-0.225808	-0.288486	-0.126806	0.0427904	-0.0490928	1.03199	0.737367	0.330335		0.261931	0.298103	1.3758	1.67971	0.736503	-0.395358	0.350696	0.379266	2.06383	0.781875	0.837689	-0.175154		0.848466	0.236774	0.33072
409474	M200007940	Slc25a25	solute carrier family 25 (mitochondrial carrier, phosphate carrier), member 25	ENSMUSG00000026819	227731		1.74206	1.42459	1.33742	1.49613	1.13366	1.11512	1.42698	1.02431	1.00084	0.502313	0.25571	0.194258		1.86071	1.33075	0.958873	0.464195	0.814891	-0.684197	1.58744	0.280462	0.129664	0.59523	-0.251465	-0.0220036		1.06286	0.693799	0.616389
409483	M200001367	Nr4a2	nuclear receptor subfamily 4, group A, member 2	ENSMUSG00000026826	18227		1.35294	0.92822	0.539342	0.633198	0.484624	0.435074	0.997817	0.566596	0.244066	-0.0377172	-0.0851171	-0.152984		1.28556	0.991311	-0.386918	0.726176	0.568298	-0.553877	1.51012	0.77576	0.0283217	-0.489569	0.0116629	0.0187622		-0.676663	0.0371007	-0.334068
409502	M300005317	Col5a1	procollagen, type V, alpha 1	ENSMUSG00000026837	12831		0.831841	0.652733	0.467534	0.254256	0.151093	0.0880897	0.196	0.197931	-0.0539406	0.337344	0.376179	0.0652533		-0.480069	-0.559026	-0.312254	0.274459	0.0207953	0.147121	-0.274503	-0.266534	-0.092847	-0.0785408	-0.0321322	-0.57674		-0.358148	0.383021	0.793183
409571	M200007418	Grb14	growth factor receptor bound protein 14	ENSMUSG00000026888	50915		-0.0189734	-0.0330834	0.0189934	-0.207387	-0.109799	-0.410042	-0.353611	-0.319047	-0.286718	-1.23695	-0.859484	-0.992856		-0.477981	-0.334055	-0.671565	-1.33829	-0.906599	0.0505956	-0.630827	-0.682028	-0.600763	-1.71548	-1.11175	-1.05095		-1.16143	-0.373158	-1.24129
409572	M200013077	Rbm18	RNA binding motif protein 18	ENSMUSG00000026889	67889		0.451998	0.4942	0.301435	0.379561	0.122895	0.246602	0.946479	0.69457	0.745234	0.326346	-0.0552887	0.0738155		0.220937	0.471158	0.71881	0.365803	0.508311	-0.502577	0.130291	0.256697	-0.165983	0.256963	0.284298	0.113056		0.844419	0.22885	0.0236536
409588	M300005378	N/A	EGF-like domain 7	ENSMUSG00000026921	353156		0.364356	0.402003	0.147923	0.532171	0.518353	0.270541	0.870432	0.682494	0.406755	0.773004	0.175127	0.429246		0.193947	0.320139	0.311558	0.43497	0.478814	-0.587817	-0.216949	-0.0809961	-0.0462877	-0.117987	-0.664262	0.0596463		0.711089	0.295425	0.679197
409593	M200012056	Inpp5e	inositol polyphosphate-5-phosphatase E	ENSMUSG00000026925	64436		0.0998829	0.156681	0.108986	-0.318047	-0.314225	-0.436255	-0.861441	-0.590256	-0.473132	-0.316679	0.168249	-0.125357		-0.149926	-1.02668	-0.998981	-0.943225	-0.775525	0.389601	-0.115093	-0.731929	-0.340371	-0.519373	-0.611035	0.177565		-0.899292	-0.468205	-0.233454
409651	M200003583	N/A	membrane-associated ring finger (C3HC4) 7	ENSMUSG00000026977	57438		0.605613	0.566921	0.426881	0.497356	0.423221	0.172876	0.39898	0.546196	0.401465	-0.397394	-0.465176	-0.145886		0.336189	0.298352	0.248878	0.205351	0.0107794	-0.402089	-0.0123762	0.0480304	-0.33377	-0.255851	-0.325218	-0.60995		0.183389	-0.00172323	-0.464104
409663	M300005420	Baz2b	bromodomain adjacent to zinc finger domain, 2B	ENSMUSG00000026987	407823		0.220687	0.0455341	-0.0374066	0.48823	0.813735	0.0574361	0.213674	0.0688012	-0.062969	-0.690795	-0.73934	-0.182558		0.344064	-0.380638	0.255592	-0.785305	-0.725005	-0.23224	-0.362108	-0.0410169	-0.703984	-0.632106	-0.825828	-0.314022		1.40731	0.0410863	-1.05676
409669	M300005424	N/A	plakophilin 4	ENSMUSG00000026991	227937		0.0507743	-0.1395	-0.0160299	-0.229714	-0.421845	-0.0924136	-0.0464027	-0.083524	0.0493371	1.00455	0.776871	0.304979		-0.512916	-0.614159	-0.579582	0.217255	0.179455	-0.532289	-0.456596	-0.408027	-0.244084	-0.1399	0.00994984	-0.61861		0.0481545	-0.299996	-0.0215009
409683	M200008355	Ssfa2	sperm specific antigen 2	ENSMUSG00000027007	N/A		0.222243	0.0972005	-0.0198999	-0.00521436	0.0357416	0.134009	0.621165	0.539019	0.594352	0.117813	0.0939154	-0.157677		0.371726	0.606517	0.676232	0.464981	0.386153	0.11478	0.217805	0.629857	0.593964	0.064391	-0.095978	0.0327147		-0.360693	0.107956	0.126187
409735	M300005470	Itgav	integrin alpha V	ENSMUSG00000027087	16410		0.805331	0.538956	0.245628	0.478148	0.225976	0.650549	0.920509	0.382838	0.714795	0.529353	0.440464	0.361327		0.000899302	0.293843	0.744008	0.56132	0.585227	-0.632841	0.272522	0.25885	0.447183	0.619898	-0.0175681	0.13896		0.480774	0.417239	0.463857
409751	M300005478	Itga6	integrin alpha 6	ENSMUSG00000027111	16403		0.547649	0.585411	0.198364	0.552885	0.090597	0.0778596	2.54861	1.90552	1.27229	2.91373	2.11307	1.38252		-1.17819	-0.372921	2.28194	3.86187	2.57795	-0.0554799	0.297416	1.13018	2.53719	2.11075	1.20742	-1.00015		3.44552	0.812474	0
409752	M300005479	Itga6	integrin alpha 6	ENSMUSG00000027111	16403		-0.157104	-0.0379402	-0.0926146	0.165913	-0.0239353	0.134343	1.89264	1.37	0.779519	1.83047	0.939783	0.8092		0.00679181	0.262389	2.74799	3.21332	2.5985	-0.864197	-0.401572	1.00609	2.98605	2.20792	1.07456	-0.259776		2.73778	0.459378	1.7949
409753	M200005077	Itga6	integrin alpha 6	ENSMUSG00000027111	16403		0.425613	0.712794	0.315698	0.787962	0.437335	0.134384	3.50625	2.45113	1.80129	3.73818	2.51946	2.0979		-0.512585	0.812102	2.83959	3.57877	2.62804	-1.35013	-0.232914	1.3478	2.08264	2.44672	1.46134	-0.0719023		5.31504	0.162501	0
409763	M200014519	2410042D21Rik	RIKEN cDNA 2410042D21 gene	ENSMUSG00000027132	72425		0.510442	0.317662	0.328806	0.232529	-0.03593	0.164178	1.24019	1.01341	0.991042	0.555917	0.293343	0.13861		0.420623	0.73156	0.927746	0.331487	0.518804	-0.145456	0.185081	0.513606	-0.190684	0.139869	-0.0259026	0.0316489		0.595378	0.104749	0.32386
409813	M200000263	Fbn1	fibrillin 1	ENSMUSG00000027204	14118		0.84335	0.601684	0.38001	-0.117839	0.135091	-0.124562	0.223654	0.0776838	-0.0744432	0.435636	0.537024	0.32508		-0.309265	-0.222944	-0.00116731	-0.0897822	-0.251597	-0.949575	0.0198663	-0.218152	-0.369816	0.0216844	-0.39663	-0.383984		-0.367975	0.590585	0.972434
409816	M300005513	Galk2	galactokinase 2	ENSMUSG00000027207	69976		-0.04613	-0.0154529	0.0331154	-0.0802457	-0.0556915	-0.336777	-0.266528	-0.039278	-0.010593	-0.853682	-0.969024	-0.386755		0.173962	-0.0127062	0.510439	-1.09182	-0.654991	0.368199	-0.115436	0.33949	-0.106526	0.0117584	-0.413586	0.323647		-0.684423	-0.135694	-0.495282
409817	M200014953	Fgf7	fibroblast growth factor 7	ENSMUSG00000027208	14178		0.78076	0.739609	0.548345	0.476061	0.350373	0.291573	1.16568	0.860515	0.887007	0.467979	0.437638	0.335666		0.396613	0.899151	1.24778	0.730962	0.255247	-0.062501	-0.0276744	0.488692	0.436045	0.233064	-0.189862	-0.346607		0.729799	0.907999	0.507244
409824	M300005519	Tspan18	tetraspanin 18	ENSMUSG00000027217	241556		-0.338318	-0.242091	-0.0396448	0.797144	0.81558	0.219981	-0.229136	-0.22217	-0.250429	-1.29933	-1.2937	-0.446616		-0.257523	-0.188988	-0.949065	-1.76107	-2.11558	-2.90965	-0.213609	-0.446418	-1.28005	-1.58032	-2.37333	-2.83107		-0.248372	0.19822	-0.387586
409827	M200008003	Chst1	carbohydrate (keratan sulfate Gal-6) sulfotransferase 1	ENSMUSG00000027221	76969		-0.1653	-0.193386	-0.107136	0.0634788	-0.297417	0.0940017	0.567185	0.751495	0.477901	1.56319	1.38452	0.816389		0.461182	-0.00685977	1.45269	1.84294	1.55776	-1.49376	0.250527	0.246657	1.81129	0.382859	-0.0748629	-0.75403		1.34569	0.499437	1.3831
409835	M200008682	Sord	sorbitol dehydrogenase	ENSMUSG00000027227	20322		-0.121279	-0.0869534	-0.0730674	-0.230937	-0.265293	-0.175154	-0.355658	-0.277163	-0.122943	-0.936121	-0.748239	-0.568013		0.0140289	0.0182671	-0.127412	-1.11809	-0.637437	1.06033	-0.0600361	-0.170089	-0.107224	-0.715929	-0.49032	1.11158		-1.12651	-0.404848	-1.1772
409877	M300005550	Jag1	jagged 1	ENSMUSG00000027276	16449		0.45857	0.597532	0.386748	0.408141	0.276909	0.11945	-0.282023	-0.540509	-0.369676	-1.10846	-1.09278	-0.653982		-0.0647804	0.270633	-0.685607	-0.377857	-0.624026	-0.998744	0.254883	-0.23311	-0.12508	0.0677956	-1.09051	-0.338673		-2.51294	-0.325897	-0.303985
409905	M200009058	Ehd4	EH-domain containing 4	ENSMUSG00000027293	98878		0.137825	0.247052	0.110929	-0.0865509	-0.0578607	-0.0900577	1.46437	1.27531	1.27191	1.73567	1.70263	1.25945		0.0457705	0.32858	0.698759	0.365226	0.207949	-0.567827	-0.356364	0.24472	0.540962	0.181375	-0.233083	-0.285359		1.33637	1.12279	1.53895
409921	M200007706	Chac1	ChaC, cation transport regulator-like 1 (E. coli)	ENSMUSG00000027313	69065		0.810199	0.584766	0.589373	0.389183	0.306839	0.163313	-0.626873	-0.639732	-0.812271	-1.13965	-0.469599	-0.586537		-1.78415	-1.13772	-2.15133	-1.41996	-0.20522	0.12821	-1.70529	-2.23516	-2.24974	-1.34659	0.296693	-0.100217		-1.45292	-0.64821	-0.495492
409939	M200008072	Cdc25b	cell division cycle 25 homolog B (S. cerevisiae)	ENSMUSG00000027330	12531		-0.051622	-0.0770602	-0.00995689	-0.391408	-0.428294	-0.306883	-1.71933	-1.34378	-1.21238	0.119713	0.207929	0.280175		0.259373	-0.358333	-0.748612	0.155053	0.482307	0.874537	0.271819	-0.390981	0.237477	0.250169	0.26944	1.53301		-0.973387	-0.25072	-0.608556
409963	M300005598	2610510H03Rik	RIKEN cDNA 2610510H03 gene	ENSMUSG00000027349	68215		-0.500768	0.0116316	-0.180327	1.37729	1.46335	0.078854	-0.614416	-0.55394	-0.67467	-1.64605	-1.36323	-0.596469		0.196305	0.0470078	-0.179344	0.883207	0.394317	-0.402311	-0.055643	0.355849	-0.10818	-0.12634	0.0290351	0.450796		-0.729829	-1.61691	0
410011	M300005623	Rpo1-2	RNA polymerase 1-2	ENSMUSG00000027395	20017|671429		0.0918445	-0.0110676	0.0621125	-0.122993	-0.284456	0.0110896	0.116301	0.0119046	-0.0973299	1.28667	0.73314	0.479205		0.202468	0.236758	0.907903	1.70031	1.18187	-0.229452	-0.0958638	0.345021	1.0143	1.44985	0.955677	0.0614586		1.12171	0.119922	0.407428
410012	M200003461	N/A	solute carrier family 20, member 1	ENSMUSG00000027397	20515		0.485062	0.40709	0.242079	0.761367	0.615616	0.54367	1.67421	1.23276	1.00754	1.53082	1.01962	0.43496		0.957719	1.63666	2.35839	1.75131	1.3284	0.572823	1.11275	1.81395	2.36752	0.916059	0.343273	0.4173		1.51049	0.261975	0.888675
410019	M200006451	N/A	nucleolar protein 5A	ENSMUSG00000027405	67134|384929|674639|636179|383425|219106|666158|627681		-0.225909	-0.129097	-0.164581	-0.0160589	-0.0774108	-0.048044	0.0696774	0.00470214	-0.150966	1.09873	0.641546	0.463337		0.22529	0.226857	0.78685	1.57114	1.30548	0.0643019	0.459501	0.154971	0.960282	1.16942	1.37646	0.36989		1.072	0.328872	0.640362
410045	M300005640	Rbbp9	retinoblastoma binding protein 9	ENSMUSG00000027428	26450|677524		0.0715381	0.248707	0.119235	0.103305	-0.150445	0.0672391	-0.566238	-0.509613	-0.0818384	-0.92965	-0.559135	-0.296094		-0.614717	-1.17696	-0.714543	-1.31343	-0.873158	-1.15782	-0.79528	-0.405022	-0.896411	-0.412325	-0.644624	-0.00766023		-0.604226	-0.295816	-0.800009
410076	M200003024	Tpx2	TPX2, microtubule-associated protein homolog (Xenopus laevis)	ENSMUSG00000027469	72119		0.0242393	0.0697012	0.203914	0.388204	0.215229	0.000509815	2.18066	1.6738	1.27633	2.73851	2.20192	1.40452		0.72802	1.42697	1.61232	1.24975	1.49838	0.809524	0.583888	1.57718	1.20253	0.625736	0.372881	1.89924		8.17031	1.39717	4.26008
410078	M300005653	Fkhl18	forkhead-like 18 (Drosophila)	14239	14239		0.227493	0.186253	0.13812	0.942487	0.878888	0.629891	1.64101	1.14158	1.05297	1.1867	0.32435	0.547296		1.24402	2.47693	1.96774	1.8275	0.990187	-0.567313	1.90611	1.88557	1.89918	1.07594	0.335093	0.0111656		2.57619	0.541251	1.53483
410146	M200005652	Snx16	sorting nexin 16	ENSMUSG00000027534	74718		0.0950075	0.0503905	0.196045	0.0755465	0.101391	-0.0318215	1.01122	0.809019	0.729212	0.429607	0.163206	0.27534		-0.00825545	0.441548	1.066	0.0398463	-0.110125	-0.277377	0.0154192	0.396949	-0.309334	-0.189283	-0.185173	0.00033144		0.76944	0.332462	0.243564
410185	M200014837	N/A	BTB (POZ) domain containing 4	ENSMUSG00000027583	72147		-0.0852483	-0.319433	0.00992683	-0.175587	-0.141258	0.00239685	0.649605	0.703709	0.590975	0.418989	0.373201	0.21308		0.752343	1.12569	1.47643	0.329794	0.0923718	0.343486	0.780242	0.898666	1.82846	0.459047	-0.133505	0.0454744		0.737897	0.287378	0.113894
410217	M200003959	Epb4.1l1	erythrocyte protein band 4.1-like 1	ENSMUSG00000027624	13821		0.237909	-0.260975	0.0357624	0.0185344	0.0195443	0.181938	0.309432	-0.0443471	0.333854	0.596112	0.546934	0.235464		-0.0719876	0.00833837	0.179928	0.510518	0.198193	-0.684431	0.0453213	-0.186768	0.0358692	0.308737	-0.231751	-0.360624		0.147906	0.000922775	0.0667065
410219	M300005728	Tbl1xr1	transducin (beta)-like 1X-linked receptor 1	ENSMUSG00000027630	81004		0.237826	0.120671	0.0952779	0.146956	0.121816	0.0385444	-0.224979	-0.192378	-0.051039	-1.00035	-0.687798	-0.366923		0.322608	0.184769	-0.444859	-1.32748	-0.45177	1.00463	-0.138563	-0.201923	-0.605554	0.0488692	-0.388348	0.0777731		-1.02079	-0.194144	-0.936192
410245	M200003247	Wisp2	WNT1 inducible signaling pathway protein 2	ENSMUSG00000027656	22403		-0.21128	-0.119939	-0.00270897	-0.216156	-0.162745	-0.444917	-0.0543267	0.0552193	0.263373	0.512494	0.793053	0.896995		-0.910734	-1.42071	-1.34902	-1.64693	-1.45283	-1.26452	-0.672732	-1.3502	-1.62838	-1.09021	-1.59067	-2.04725		0.387087	0.295542	0.31551
410279	M300005758	Tnik	TRAF2 and NCK interacting kinase	ENSMUSG00000027692	665113|69014|674765		0.204674	0.164379	0.173575	-0.0773959	-0.154415	-0.353826	0.162933	0.0968415	0.172957	1.53977	1.76874	1.1986		-1.10161	-2.03463	-1.66388	0.0683188	-0.11101	-1.7139	-1.76666	-1.41033	-1.1438	0.00680948	-1.61318	-2.08548		0.84598	0.980499	2.03267
410285	M300005760	Aadacl1	arylacetamide deacetylase-like 1	ENSMUSG00000027698	320024		-0.280902	-0.281847	-0.375796	0.527779	0.646304	0.16425	-0.789197	-0.569331	-0.793905	-1.00841	-0.969173	-0.103552		-0.0406632	-0.448463	-0.709399	0.148188	0.541129	0.521818	-0.326476	-0.339149	-0.389722	-0.0990812	0.839142	0.746579		-0.425845	-0.204241	-0.749346
410286	M300005762	Aadacl1	arylacetamide deacetylase-like 1	ENSMUSG00000027698	320024		-0.271015	-0.429116	-0.188741	0.585756	0.554363	0.324798	-0.746159	-0.846587	-0.736488	-1.0237	-0.964567	-0.139744		0.0581567	-0.146762	-0.448963	0.00643123	1.11023	0.409472	0.197496	-0.0592193	-0.752036	0.147856	0.469517	0.483918		0.0450881	-0.0962448	-0.636191
410303	M300005765	Spata5	spermatogenesis associated 5	ENSMUSG00000027722	57815		-0.161345	-0.0906498	-0.144742	-0.200296	0.0609776	-0.315058	0.646489	0.710113	0.677205	0.233818	0.493951	0.185853		0.870089	0.625272	0.189106	0.680157	0.674743	0.828632	0.170595	0.704618	1.06347	0.570872	0.665519	0.537685		0.232865	0.470347	0.481618
410306	M200005912	Narg1	NMDA receptor-regulated gene 1	ENSMUSG00000063273	74838		0.30142	0.539822	0.277018	-0.298711	-0.324367	-0.240687	0.494495	0.400847	0.458881	1.0624	1.00025	0.390123		0.110991	0.0741878	0.881588	0.633975	1.12016	0.173059	-0.0121279	0.301784	0.760488	0.62027	0.686982	0.0283118		0.499179	0.261479	0.226193
410326	M300005774	Schip1	schwannomin interacting protein 1	ENSMUSG00000027777	N/A		0.182675	0.195299	0.20496	0.295434	0.00659825	-0.204501	1.18153	0.705816	1.00067	0.416712	0.0934468	0.113406		0.176912	-0.0943483	0.650966	0.199305	0.294635	-1.28791	0.245495	0.169958	0.544732	0.699207	-0.219491	-0.5037		1.00938	0.89141	0.939373
410328	M200004773	Schip1	schwannomin interacting protein 1	ENSMUSG00000027777	30953		0.126673	-0.00914229	-0.0144053	-0.031175	-0.0866835	-0.0261691	1.0137	0.811605	0.86127	0.703382	0.272537	-0.00285203		0.332321	0.627739	0.83396	0.450129	0.544483	-0.760862	-0.0311784	0.495735	0.616123	0.00382316	-0.467188	-1.12418		1.32474	0.462652	0.830022
410334	M200004042	Nmd3	NMD3 homolog (S. cerevisiae)	ENSMUSG00000027787	97112		0.292066	0.195748	0.305151	0.279923	0.101924	0.11406	0.871026	0.697668	0.562718	0.702977	0.190488	0.252203		0.438257	0.275357	1.04051	0.896392	0.548709	0.0116945	0.450082	0.615284	1.10584	0.414456	0.61547	-0.270957		0.893587	0.404836	0.307974
410344	M300005786	Dcamkl1	doublecortin and calcium/calmodulin-dependent protein kinase-like 1	ENSMUSG00000027797	13175		0.238371	0.218192	0.133099	0.337018	0.322667	0.215752	0.648307	0.76938	0.403856	0.599944	-0.0177421	0.474047		-0.238888	-0.0369105	-0.750417	0.092199	-0.0893826	-0.421732	-0.248128	-0.180013	-0.2379	-0.996074	-0.0838968	-0.745504		0.458661	0.566248	0.539485
410351	M200000302	Tm4sf1	transmembrane 4 superfamily member 1	ENSMUSG00000027800	17112		0.0714775	-0.0319011	0.114181	0.488377	0.388191	0.3152	0.598637	0.600551	0.450685	0.873337	0.629559	0.472471		0.459584	0.62273	0.898555	2.30256	1.55424	0.440641	0.252049	0.493621	0.951183	1.46291	1.53219	0.893761		1.08712	0.601058	0.70418
410356	M200005073	Tsc22d2	TSC22 domain family 2	ENSMUSG00000027806	72033		0.688981	0.57378	0.653063	0.533012	0.159878	0.0388283	0.886586	0.895555	0.743519	0.2056	0.313738	0.0832949		0.215215	1.99328	0.612916	-1.24016	-1.29248	-0.195008	-0.246815	0.121139	-0.220157	-0.703726	-0.679538	-0.0548279		-0.216408	0.226621	0.268984
410365	M200001082	Siah2	seven in absentia 2	ENSMUSG00000036432	20439		0.869965	0.692451	0.513713	0.702567	0.449417	0.448012	0.325526	0.20154	0.18349	-0.00100723	0.0116944	-0.0728413		0.224434	0.00669987	0.0150692	0.0927308	0.199009	0.195607	0.31529	-0.0263248	-1.27189	-0.194652	-0.00575336	0.117957		-0.234768	-0.183043	-0.0882465
410377	M200011793	N/A	cyclin L1	ENSMUSG00000027829	56706		1.60114	1.48455	0.947839	1.11838	0.81129	0.420474	0.74296	0.781051	0.400833	-0.0751922	0.068842	0.0483392		1.99932	0.46557	0.430448	0.517724	0.126141	0.286531	1.30367	0.23726	0.459457	-0.620918	-0.487026	-0.281396		-0.0952989	0.00852158	0.115956
410378	M300005804	N/A	cyclin L1	ENSMUSG00000027829	56706		1.70815	1.46021	1.20948	1.39393	1.13454	0.776449	0.984708	0.686902	0.707205	-0.128837	-0.292111	-0.27916		1.77248	0.724909	0.720309	0.579395	0.239344	-0.529997	1.77402	0.592118	-0.0963734	0.382942	0.135303	-0.385338		0.315417	0.619873	-0.686382
410379	M300005803	N/A	cyclin L1	ENSMUSG00000027829	56706		1.50167	1.49109	0.829799	1.25237	1.03866	0.721367	1.04517	0.556887	0.820828	-0.134987	-0.328055	-0.120568		2.08695	0.930683	0.345239	0.298136	0.548255	-0.525834	1.15646	0.607234	-0.669592	-0.152458	-0.195487	-0.0496486		0.704924	0.119955	0.0900111
410383	M300005808	Veph1	ventricular zone expressed PH domain homolog 1 (zebrafish)	ENSMUSG00000027831	72789		-0.241005	-0.308095	-0.248168	0.444841	0.705823	0.0561058	-0.746148	-0.760906	-0.617166	-1.39682	-1.03688	-0.563012		0.291471	-0.216249	-1.23571	-1.8426	-1.20286	-0.951689	-0.344487	0.0463463	-1.22643	-0.966724	-1.33925	-0.815495		1.16153	0.900473	-0.642034
410386	M200008167	Shox2	short stature homeobox 2	ENSMUSG00000027833	20429		-0.0802139	0.00692551	-0.0765429	0.393833	0.929894	0.0540048	-0.427938	-0.430034	-0.260061	-1.52858	-1.31625	-0.0724302		0.00888351	-0.0715753	-1.20491	-1.93077	-1.15894	-0.303676	-0.431198	-0.164509	-1.3869	-0.763553	-1.27907	-0.858508		-0.865222	0.0441008	-0.550099
410408	M200000470	Ngfb	nerve growth factor, beta	ENSMUSG00000027859	18049		0.38828	0.291547	0.403752	0.453884	0.26211	0.392942	1.21622	0.385041	0.407417	1.22956	0.0267208	-0.195815		-0.0726947	0.412982	1.07769	1.64485	0.558851	-0.77507	-0.0133156	0.457877	0.388933	0.232815	-0.318642	-1.08797		1.47626	-0.0391459	0.227452
410415	M300005824	Tbx15	T-box 15	ENSMUSG00000027868	21384		0.193765	0.183107	0.174302	-0.338453	-0.245555	-0.411947	-1.01529	-0.826397	-0.571886	-0.819708	-0.16879	-0.29953		0.209465	-0.722868	-0.843729	-1.27215	-1.33261	0.363414	-0.216734	-0.725586	-0.205327	-0.480003	-0.512475	-0.303349		-0.981809	-0.365743	-0.738883
410424	M200008346	Prpf38b	PRP38 pre-mRNA processing factor 38 (yeast) domain containing B	ENSMUSG00000027881	66921		0.211761	-0.0295736	0.083884	-0.0869532	-0.135483	0.0591164	0.503913	0.483404	0.3109	0.8888	1.05773	0.33946		0.300932	-0.330747	0.528983	0.635444	0.0317122	0.354833	-0.141342	0.331372	0.350825	0.11536	0.0268893	-0.220717		-0.0202048	0.0219292	-0.0380065
410426	M200007501	Gpsm2	G-protein signalling modulator 2 (AGS3-like, C. elegans)	ENSMUSG00000027883	76123		-0.109709	0.026478	9.13e-05	-0.360063	-0.28829	-0.216916	-1.23404	-0.839547	-0.715551	-0.661141	-0.107246	0.0460761		-0.517435	-1.42902	-1.35069	-1.58824	-0.637948	-0.0758919	-0.590778	-0.997188	-0.882418	-0.471738	0.0349908	0.0940084		-0.872499	-0.400485	-0.842161
410483	M300005856	Atp8b2	Atpase, class I, type 8B, member 2	ENSMUSG00000060671	54667		0.787694	0.738721	0.644183	0.409065	0.218626	0.320033	0.455073	0.459525	0.553824	0.297194	0.438052	0.582909		-0.118661	-0.360171	0.0128313	-0.226841	-0.21472	0.208912	-0.0631568	0.0207819	-0.0365031	-0.126302	-0.339708	-0.252958		0.30095	0.103031	0.579616
410494	M200007450	1110032E23Rik	RIKEN cDNA 1110032E23 gene	ENSMUSG00000027955	68659		0.244518	0.0696468	0.0697529	0.231121	0.165397	0.0685652	0.849561	0.630157	0.839181	1.17453	1.11753	0.913246		0.0979805	0.6467	0.89972	-0.0503577	0.573365	-0.154083	-0.0434414	0.327969	0.557563	-0.0851147	0.578726	0.235788		0.802788	0.835797	0.841966
410508	M300005872	Col11a1	procollagen, type XI, alpha 1	ENSMUSG00000027966	12814		0.854378	0.684114	0.534328	-0.0883761	-0.139705	-0.14057	0.271809	0.0897396	0.0877176	0.0119523	0.483435	0.00438705		-0.283702	-0.337241	-0.140132	-1.11455	-1.3651	-1.15422	-0.314351	-0.396999	-0.434268	-1.04401	-1.29558	-1.50118		-0.736163	0.308434	0.594045
410509	M300005873	Col11a1	procollagen, type XI, alpha 1	ENSMUSG00000027966	12814		0.329642	0.245621	-0.0299451	1.54822	1.79937	-0.150742	-0.359808	-0.23938	-0.667817	-1.78555	-1.13317	-0.538315		-0.223937	-0.605792	-0.850633	-0.643937	-1.88149	-2.12566	-0.472499	-0.325283	-0.652275	-1.43876	-2.48625	-1.89199		0.244034	-0.174002	0.771102
410515	M300005878	Camk2d	calcium/calmodulin-dependent protein kinase II, delta	ENSMUSG00000053819	108058		0.473647	0.388957	0.301823	0.226667	0.0495197	0.124195	0.534259	0.139599	0.324036	0.590936	0.801469	0.374148		0.434181	-0.513036	1.33964	0.838496	0.834847	0.112965	0.141988	0.257478	1.18309	0.554488	0.0571244	0.177045		0.402265	0.215931	0.214959
410516	M300005877	Camk2d	calcium/calmodulin-dependent protein kinase II, delta	ENSMUSG00000053819	108058		0.651274	0.481499	0.249189	0.309883	0.121559	0.48532	0.703376	0.352468	0.479489	0.878599	0.834439	0.592492		0.46881	0.0826737	0.719842	0.91479	0.491248	0.132852	0.282338	0.42292	0.83795	0.34955	-0.164599	0.00794709		0.703118	0.367939	0.312674
410529	M200000939	Hadh	hydroxyacyl-Coenzyme A dehydrogenase	ENSMUSG00000027984	15107		-0.0205065	0.0277062	0.0493545	-0.0413257	-0.0853557	-0.0534643	-0.238848	-0.318207	-0.10867	-0.671959	-0.698844	-0.34549		0.0615168	-0.200569	-0.653358	-0.790287	-0.807545	-0.277551	-0.430412	-0.182011	-0.635452	0.0108306	-0.289038	0.131061		-0.527111	-0.273349	-0.7088
410533	M300005887	Trim2	tripartite motif protein 2	ENSMUSG00000027993	80890		-0.00185935	0.0250792	-0.0397221	0.426425	0.534994	-0.0423916	-0.503796	-0.397627	-0.345268	-1.18209	-0.980706	-0.458474		0.435758	-0.694636	-0.058904	-0.0327096	-0.344773	-0.839791	-0.454931	-0.267293	-0.453275	0.282859	0.0161666	-0.20391		-0.811368	-1.23703	-1.57925
410534	M200007049	Ccdc109b	coiled-coil domain containing 109B	ENSMUSG00000027994	66815		0.00566456	0.0869842	0.0978837	-0.157428	-0.0307888	-0.115667	0.296821	0.223223	0.103682	0.984489	0.793248	0.22411		-0.124782	-0.37594	0.517445	2.21049	2.05703	0.844208	-0.399963	-0.112206	0.278948	1.13233	1.54278	0.928452		1.2849	0.414637	0.357562
410537	M200006178	Casp6	caspase 6	ENSMUSG00000027997	12368		-0.127573	0.142972	0.0605884	-0.175487	-0.138097	-0.28584	-0.771404	-0.570512	-0.378295	-0.834355	-0.667472	-0.345081		-0.427225	-0.853009	-1.16888	-0.754583	-0.744503	0.157034	-0.667185	-0.546958	-0.652257	-0.422045	-0.201836	-0.249207		-0.646158	-0.212223	-0.738852
410564	M200008261	Pdgfc	platelet-derived growth factor, C polypeptide	ENSMUSG00000028019	54635		-0.11694	-0.0512159	-0.116031	-0.209131	-0.212563	-0.111023	0.138506	0.220927	0.0898012	0.763294	1.00226	0.41208		-0.19033	-0.460853	0.0597384	0.00909794	0.148727	-0.540013	-0.636959	-0.60596	-0.312121	0.194348	-0.147928	-0.962376		0.540216	0.378481	0.21235
410566	M300005905	N/A	N/A	N/A	18741		0.998798	0.783122	0.745316	0.727962	0.776329	0.560985	1.05313	0.99894	0.76705	0.532421	0.349433	-0.0280036		1.13193	0.78744	1.80913	0.332521	0.000362912	-0.283168	0.535364	0.984622	0.872456	-0.301043	-0.308403	-0.915318		0.741011	0.660859	0.776771
410571	M300005907	Alpk1	alpha-kinase 1	ENSMUSG00000028028	71481		0.291056	0.214069	0.142121	0.00804718	-0.0677551	0.136725	1.79585	1.51326	1.18347	0.43638	0.544888	0.335523		0.558233	0.362148	1.36988	-0.160711	-0.03585	-0.42283	0.379571	0.3999	0.259121	-0.294707	-1.16665	-0.339449		1.29971	0.161941	0.315744
410577	M200005179	Fubp1	far upstream element (FUSE) binding protein 1	ENSMUSG00000028034	51886		0.212817	0.306501	0.29138	0.0358697	-0.0608103	-0.294131	0.424326	0.297461	0.311578	0.85423	0.685593	0.461949		-0.112138	0.0749954	0.746973	0.671441	0.637799	-0.0878818	-0.0792545	0.0631956	0.536849	0.62656	0.462483	-0.163783		0.824311	0.113026	0.441368
410578	M200014597	Dnajb4	DnaJ (Hsp40) homolog, subfamily B, member 4	ENSMUSG00000028035	67035		1.75665	1.51918	1.40515	1.22216	0.946628	0.82033	1.87969	1.69223	1.62877	1.00514	0.555366	0.0278141		0.997093	1.10096	0.966271	0.13173	-0.340049	-0.756901	0.501347	1.08421	0.684011	-0.653417	-0.993288	-0.878233		0.758326	0.878117	0.826089
410598	M200002579	Arhgef2	rho/rac guanine nucleotide exchange factor (GEF) 2	ENSMUSG00000028059	16800		0.460192	0.401476	0.252959	0.827685	0.56344	0.301566	0.168986	-0.092715	0.19197	-1.04802	-1.11569	-0.320764		0.145479	-0.361789	-0.0183304	-1.16697	-0.613116	-0.0144482	-0.4408	0.0653365	-0.20713	-0.406481	0.330999	0.535624		-0.901	-0.233924	-0.499337
410657	M200014327	Bcar3	breast cancer anti-estrogen resistance 3	ENSMUSG00000028121	29815		0.236849	0.418555	0.270517	-0.408382	-0.392238	-0.540857	-0.124921	0.0849256	-0.0523605	1.36677	1.0517	0.335644		0.894355	-0.931947	0.453725	0.848742	0.469288	-0.900859	0.0183392	-0.714464	1.50548	0.29777	-0.505049	-0.860641		0.681626	0.21848	0.0753021
410662	M300005951	Pip5k1b	phosphatidylinositol-4-phosphate 5-kinase, type 1 beta	ENSMUSG00000028126	18720		0.20699	-0.0553556	0.0869031	0.979006	0.791033	0.308899	1.11608	0.775538	0.611308	-0.315752	-0.665488	-0.0341333		0.60843	0.663206	0.932265	0.534504	-0.0390124	-0.297673	0.316085	0.73761	0.708942	-0.299668	-0.358871	-0.367122		0.628285	0.151066	0.0518752
410663	M300005950	Pip5k1b	phosphatidylinositol-4-phosphate 5-kinase, type 1 beta	ENSMUSG00000028126	18720		0.227557	0.173208	0.0223721	0.927287	0.858141	0.337992	1.11381	0.817358	0.751641	-0.204092	-0.731516	-0.00577041		0.437462	1.09443	0.972531	0.640576	0.0335142	-0.467386	0.500906	0.605135	0.345362	0.0223397	-0.0031673	-0.431567		0.581467	0.187529	-0.0732176
410665	M300005954	F3	coagulation factor III	ENSMUSG00000028128	14066		1.75118	1.509	1.10172	1.86855	1.55695	1.279	2.97818	2.36435	1.64509	1.27509	0.334287	-0.0515193		3.18193	4.1815	3.41647	1.74708	1.04529	0.760823	2.3987	2.92285	1.88656	0.681604	0.419466	0.716397		1.0871	0.251123	0.485098
410666	M200004308	Cnn3	calponin 3, acidic	ENSMUSG00000053931	71994		0.467349	0.278609	0.213577	0.357874	0.363592	0.0495385	0.881697	0.777925	0.679912	0.970635	1.0716	0.649855		0.312074	0.638994	1.03554	0.667683	0.195127	-0.197356	0.188699	0.202902	0.422905	-0.0429839	0.0477967	-0.101581		0.600386	0.683213	0.808913
410690	M300005968	Tspan5	tetraspanin 5	ENSMUSG00000028152	56224		0.0964175	0.171976	0.0311957	0.230509	0.195286	0.270285	0.600432	0.380655	0.444183	0.735806	0.301844	0.458551		0.182564	0.778072	1.52251	1.38701	0.560427	-0.190667	0.340459	0.496378	1.25354	1.12306	0.274068	0.148411		1.32226	0.602565	0.17945
410691	M200007163	Tspan5	tetraspanin 5	ENSMUSG00000028152	56224		-0.133035	-0.117899	-0.1355	-0.0717258	-0.044538	-0.270713	0.328388	0.367216	0.137523	0.997459	0.830594	0.360724		0.326394	0.357223	1.64262	1.93548	0.838962	0.834172	0.291365	0.186157	1.54027	1.20873	0.773362	0.412908		0.950355	0.265965	0.592343
410693	M200001516	Eif4e	eukaryotic translation initiation factor 4E	ENSMUSG00000028156	13684|630527		-0.127272	-0.0277286	-0.0942129	-0.172696	-0.0778646	-0.193467	0.487644	0.452641	0.226417	0.908301	0.746789	0.360661		0.208999	1.51716	0.926415	0.891867	0.243284	-0.190835	-0.464318	0.222767	0.28003	0.562185	-0.0749016	-0.318991		0.641321	0.126529	-0.177806
410707	M200014180	Bdh2	3-hydroxybutyrate dehydrogenase, type 2	ENSMUSG00000028167	69772		-0.274124	-0.00972936	-0.0850293	-0.288559	-0.28938	-0.350768	-0.484413	-0.22006	-0.0984626	-0.934249	-0.965085	-0.689386		0.0161255	0.127131	0.30556	-1.41295	-1.80748	1.15548	-0.157018	0.340787	-0.132654	-0.864674	-0.837184	0.999686		-0.476282	-0.36982	-1.02369
410734	M200006165	Bcl10	B-cell leukemia/lymphoma 10	ENSMUSG00000028191	620290|12042|632999		0.98153	0.826851	0.668562	1.15679	0.990714	0.952217	1.65553	1.33369	1.12847	0.254299	-0.439879	-0.0577705		1.51873	1.73564	1.61517	1.13473	0.821441	-0.0845014	1.52528	1.57719	0.944046	0.696944	0.24051	0.553429		1.06498	0.352088	0.498398
410736	M200000449	Cyr61	cysteine rich protein 61	ENSMUSG00000028195	16007		3.6639	3.58857	3.19888	2.51457	2.6616	2.41798	2.37262	1.9979	1.70059	1.45355	0.0989136	-0.0796487		3.5575	2.56186	2.62751	2.4251	1.76452	-0.0886515	3.07611	1.88146	1.44871	1.35481	-0.206062	-0.0155631		1.46829	1.10798	1.89143
410750	M200006137	Trp53inp1	transformation related protein 53 inducible nuclear protein 1	ENSMUSG00000028211	60599		0.0811394	0.129565	-0.0279736	-0.0813228	-0.0747854	-0.174135	-0.849617	-0.640195	-0.536128	-0.161318	0.423875	0.224245		-0.528926	-1.14638	-1.68926	-1.68332	-0.590755	0.623858	-0.919521	-1.34301	-1.83355	-0.973101	-0.59674	0.288287		-0.61201	-0.127421	-0.688038
410753	M200001705	Gem	GTP binding protein (gene overexpressed in skeletal muscle)	ENSMUSG00000028214	14579		1.22866	0.969929	0.73503	1.02884	0.713375	0.84419	0.805684	0.664498	0.536703	-0.486125	-0.368163	-0.303509		1.17806	1.04741	0.956215	0.129567	-0.12962	0.261887	0.696479	0.424465	0.0680626	-0.372427	-0.0121052	0.633704		-0.138003	0.122135	-0.40055
410802	M200000729	Gbp3	guanylate nucleotide binding protein 3	ENSMUSG00000028268	55932		0.434368	0.219302	0.104534	0.57467	0.413328	0.743882	0.019637	0.335274	0.276565	0.768359	0.47446	0.123985		0.18429	0.495326	-0.118623	0.0106751	0.162878	0.0171497	0.14712	0.021317	-0.163162	0.0926321	-0.227314	0.103562		-0.134059	0.174155	-0.124518
410804	M200004765	Gbp2	guanylate nucleotide binding protein 2	ENSMUSG00000028270	14469		0.510997	0.492346	0.307416	-0.012292	0.125992	-0.212338	0.815806	0.814629	0.610434	0.638412	0.838105	0.351967		0.103141	0.595095	0.450475	0.173368	0.464499	1.05635	-0.766905	-0.140861	0.211451	-0.606341	-0.559093	0.390209		0.549891	-0.0678108	0.504208
410806	M300006024	Pdlim5	PDZ and LIM domain 5	ENSMUSG00000028273	N/A		1.20767	0.250788	0.0964285	1.32016	1.29117	0.464679	3.52269	3.37867	2.78943	2.83958	2.43283	2.16596		1.93806	1.65188	2.5845	1.88037	-0.15642	-1.6454	1.18286	1.35144	2.14153	0.916758	-1.70177	-1.90489		2.26519	1.97168	1.21885
410807	M300006025	Pdlim5	PDZ and LIM domain 5	ENSMUSG00000028273	669660		0.368623	0.358238	0.105272	0.147487	-0.0472268	0.194174	2.22942	1.81258	1.91075	1.64223	1.51326	1.09807		0.0564726	0.495994	1.33814	0.504452	-0.286072	-1.44213	0.251962	0.539758	0.76551	-0.398863	-0.897354	-1.40608		1.52541	1.47201	1.47868
410815	M300006030	Mdn1	midasin homolog (yeast)	ENSMUSG00000058006	100019		0.476783	0.317706	0.0530809	0.124732	0.104764	0.0840167	0.763001	0.643897	0.344863	1.08212	0.707187	0.669076		-0.0455558	0.0482407	0.860754	1.44321	1.17981	-0.206729	0.101438	0.187399	-0.04519	0.987475	0.727244	0.190796		1.3804	0.998709	1.65135
410829	M200000181	3110043O21Rik	RIKEN cDNA 3110043O21 gene	ENSMUSG00000028300	73205		0.0819837	-0.0228341	0.104734	-0.0619529	-0.125347	-0.0224563	0.40369	0.485228	0.435041	0.727583	0.638587	0.372645		0.233336	0.354258	0.0436477	0.318448	0.298258	-0.0627195	0.496422	-0.0848871	0.00484841	0.296943	-0.202433	-0.334455		0.345524	0.122452	-0.117717
410862	M200012473	Tex10	testis expressed gene 10	ENSMUSG00000028345	269536		0.216384	0.144803	0.128297	0.260369	0.05566	0.332735	0.634687	0.587047	0.458248	0.421451	0.165655	0.21526		0.371527	0.490643	0.700074	0.634658	0.615369	0.681016	0.276509	0.627211	0.93446	0.391743	0.507148	0.43582		0.715885	0.138271	0.141596
410863	M200013742	Tmeff1	transmembrane protein with EGF-like and two follistatin-like domains 1	ENSMUSG00000028347	230157		0.127215	0.134601	0.08054	0.0286285	0.00747179	-0.0175157	0.344961	0.186108	0.286218	1.07633	0.682006	0.557605		-0.206157	-0.227925	0.37945	0.331154	0.505183	-0.759376	-0.134518	0.0411103	0.0102597	0.44249	0.00410029	-0.138512		0.784579	0.331885	0.0883153
410864	M200009134	2310039E09Rik	RIKEN cDNA 2310039E09 gene	ENSMUSG00000028348	68016		-0.00623165	-0.0581152	-0.00673669	-0.0451379	-0.227892	-0.00239341	1.46221	1.14207	0.913662	1.152	0.745987	0.258585		0.10175	0.606142	1.08583	0.371554	0.437044	-1.03342	0.0967477	0.893513	0.586141	0.381091	-0.200817	-0.848921		1.32723	0.275237	0.208197
410873	M200000353	Tnc	tenascin C	ENSMUSG00000028364	21923		0.509247	0.37081	0.394295	0.00738816	0.0696859	-0.179717	0.993036	0.5164	0.527209	1.57293	1.10226	0.67579		0.121334	-0.0857374	1.04413	1.299	0.772215	-0.391415	-0.000152402	0.736437	1.14539	0.456358	0.194809	-0.768941		0.0748985	0.355013	1.19443
410878	M200003816	Svep1	sushi, von Willebrand factor type A, EGF and pentraxin domain containing 1	ENSMUSG00000028369	64817		1.22116	0.915165	0.536963	0.0440238	0.0134746	-0.088002	0.191356	-0.0337922	-0.128132	0.259	0.391093	0.262885		-0.361585	0.0389368	0.113055	-0.310881	-0.612297	0.228931	-0.0989329	-0.201481	0.223407	-0.350788	-0.50703	0.26778		-0.880109	0.402756	0.839276
410909	M300006077	Ptprd	protein tyrosine phosphatase, receptor type, D	ENSMUSG00000028399	19266		0.156759	0.00756607	-0.0217693	0.0693399	0.0398312	-0.100898	0.0921144	0.114052	0.0062208	-0.806046	-0.674785	-0.283453		0.300009	0.546507	0.00192479	-0.508633	-1.47794	-0.345458	0.453065	0.256568	0.406143	-0.435813	-1.1009	-0.681496		-0.811207	0.268263	0.130216
410915	M200005745	Dnaja1	DnaJ (Hsp40) homolog, subfamily A, member 1	ENSMUSG00000028410	15502		0.474547	0.194859	0.242568	0.278506	0.148714	0.308793	0.812848	0.545664	0.658823	0.419505	0.528565	0.339839		0.199658	0.22871	0.191537	0.0819142	0.0892563	-1.16551	0.355305	0.326983	0.433748	-0.115289	-0.409466	-0.95057		0.54812	0.34598	-0.0927162
410974	M300006106	Tpm2	tropomyosin 2, beta	ENSMUSG00000028464	22004		-0.0588825	-0.000418814	-0.152631	-0.100661	-0.11531	-0.297358	0.355589	0.37278	0.384382	0.846302	0.743387	0.417256		-0.120868	0.202271	-0.0966388	-0.0222572	0.382136	-0.861828	-0.184084	-0.180102	-0.21871	0.243124	-0.206967	-0.683529		0.455693	0.480047	0.264551
410975	M300006107	Tpm2	tropomyosin 2, beta	ENSMUSG00000028464	22004		0.703971	0.526067	0.418986	0.157833	0.223941	0.291615	0.933429	0.827623	0.373637	0.56614	0.498044	0.246798		0.46484	0.688366	0.430096	-0.103593	0.256438	-0.554119	0.48455	0.225851	0.255923	0.0245423	-0.198815	-0.273097		-0.0810558	0.18152	0.214226
410987	M300006113	Glipr2	GLI pathogenesis-related 2	ENSMUSG00000028480	384009		0.467672	0.257969	0.338241	0.298427	0.264201	0.149926	1.22277	1.1898	0.903459	1.1379	0.712823	0.604738		0.12776	0.641443	0.500701	0.68562	0.157525	-0.806645	-0.106331	0.337889	-0.0949309	0.0701036	-0.482529	-0.836191		1.44228	0.801509	0.847695
410990	M300006115	Psip1	PC4 and SFRS1 interacting protein 1	ENSMUSG00000028484	101739		-0.130682	-0.201375	-0.12751	0.692955	0.429159	0.194731	-0.173947	-0.290162	-0.157073	-0.801127	-0.743817	-0.371937		0.0284488	0.409679	-0.341117	-0.122921	-0.348176	-0.65482	0.280794	0.00686863	-1.0979	0.129134	-0.00994831	0.289083		0.546017	0.216865	-0.183991
411000	M300006123	Adfp	adipose differentiation related protein	ENSMUSG00000028494	11520		-0.124324	0.0473694	-0.0115957	-0.236279	-0.224664	-0.148087	-0.689851	-0.581153	-0.391165	-0.277262	-0.501297	-0.267585		-0.331409	-0.807734	-0.799523	0.58362	0.821509	0.0997491	-0.482767	-0.50353	-0.529401	-0.0387792	0.195551	0.202194		-0.358974	-0.0785706	-0.280389
411010	M200006335	Ppap2b	phosphatidic acid phosphatase type 2B	ENSMUSG00000028517	67916		-0.0431332	-0.142092	-0.242812	0.56229	0.394529	0.242985	-0.0246134	-0.14249	-0.210275	-0.980228	-1.17733	-0.408779		-0.0991362	0.501528	0.273011	0.514015	0.143132	-0.320626	-0.0211938	0.0969799	-0.143754	0.630358	0.0551015	0.0388865		-0.484641	-0.545986	-0.776572
411041	M300006150	N/A	N/A	N/A	N/A		-0.239222	0.0590201	-0.0601279	-0.380539	-0.358302	-0.239891	-1.91363	-1.21346	-0.919087	-1.43394	-0.660178	-0.474572		-0.407336	-1.42715	-1.63672	-2.36787	-1.98905	-1.39773	-1.06528	-1.82751	-0.470488	-1.32769	-3.05364	-1.06898		-1.93619	-0.423685	-1.04648
411104	M300006189	Cpt2	carnitine palmitoyltransferase 2	ENSMUSG00000028607	12896		-0.146216	-0.0907275	-0.0369275	-0.355732	-0.36515	-0.527971	-1.06832	-0.725467	-0.684715	-0.404969	0.0778109	-0.160999		-0.603353	-0.874145	-1.11041	-0.248531	-0.389667	-0.164099	-0.795832	-1.09772	-0.989356	-0.0695835	-0.516204	-0.107395		-0.371776	-0.209975	-0.194075
411130	M300006203	Ppcs	phosphopantothenoylcysteine synthetase	ENSMUSG00000028636	106564		-0.767802	-0.576553	-0.425289	-0.827996	-0.730286	-0.544681	-1.42234	-0.837171	-0.65868	0.00588073	0.227955	0.146221		-0.240829	-1.17748	-0.577004	0.31515	-0.12196	0.337318	-0.59163	-0.523692	0.477103	0.493132	0.550039	0.164145		0.325636	0.0611143	-0.198492
411143	M300006210	Slc2a1	solute carrier family 2 (facilitated glucose transporter), member 1	ENSMUSG00000028645	20525		1.17392	0.650356	0.654469	1.14372	0.810997	0.887543	1.63984	1.48077	1.17191	1.2185	0.716144	0.266428		1.48109	2.1543	2.76371	2.18563	1.2873	0.293223	1.7029	2.16213	2.21343	0.921022	0.845473	0.398689		1.27328	0.134803	0.98666
411151	M200008045	Mfsd2	major facilitator superfamily domain containing 2	ENSMUSG00000028655	76574		0.631562	0.412663	0.127816	0.811269	0.503388	0.772848	1.75979	1.27528	1.00576	0.994102	0.965901	0.0886267		1.702	1.88195	2.33212	2.38212	1.90188	0.162163	2.06806	2.45707	1.6854	1.54289	1.38903	0.294562		1.97615	0.636688	1.57881
411152	M200002734	Cap1	CAP, adenylate cyclase-associated protein 1 (yeast)	ENSMUSG00000028656	12331		0.30826	0.336959	0.308231	0.427216	0.180132	0.282116	0.660867	0.344856	0.72569	0.409419	0.112612	0.572274		-0.127437	-0.0368604	0.130218	0.045541	0.376201	-0.558807	0.00831134	-0.000966173	-0.406375	0.325809	0.00631585	-0.103959		0.539663	0.501932	0.410064
411169	M200006355	Pnrc2	proline-rich nuclear receptor coactivator 2	ENSMUSG00000028675	52830		-0.219805	-0.117208	-0.0405977	-0.331406	-0.405185	-0.330145	-0.990226	-0.604561	-0.385889	-0.715133	-0.413184	-0.011742		-1.17259	-1.45745	-1.29208	-1.04518	-0.243218	-0.123259	-0.733644	-1.42071	-1.37859	-0.767775	-0.452499	-0.0210747		-0.509976	-0.105832	-0.706448
411174	M300006227	Plk3	polo-like kinase 3 (Drosophila)	ENSMUSG00000028680	12795		1.35777	1.10487	0.935027	1.77988	1.84292	1.17141	1.19443	0.890882	0.470298	-0.00834372	-0.272902	-0.0880211		2.47261	1.50527	1.33881	0.940142	0.970714	0.470122	2.51566	2.29713	0.474964	0.881664	1.40161	1.14599		0.462853	0.244663	0.376552
411247	M300006277	Hspg2	perlecan (heparan sulfate proteoglycan 2)	ENSMUSG00000028763	15530		0.799941	0.419391	0.453409	0.318603	0.694639	0.122509	0.416483	0.132874	-0.187926	0.640595	-0.0462789	0.17813		-0.849793	-0.0537167	-0.408079	-0.285378	-0.0880383	-0.552287	0.499371	0.140437	-0.252153	-0.162889	-0.617641	-0.17715		-0.543892	0.601697	1.15239
411255	M200000602	Ptpn12	protein tyrosine phosphatase, non-receptor type 12	ENSMUSG00000028771	19248		0.353464	0.420798	0.166131	0.241123	0.0140651	0.185182	1.06048	0.888144	0.974762	0.854622	0.290447	0.25122		0.634591	0.67465	1.26954	1.18583	0.787734	-0.0452298	0.284475	0.692075	0.961019	0.711828	0.0260381	0.250924		0.95975	0.369515	0.856182
411276	M200003735	Ibrdc3	IBR domain containing 3	ENSMUSG00000028793	75234		0.227219	0.282046	0.257788	0.0317703	0.0327981	-0.148394	0.77069	0.508286	0.35078	1.11264	0.434311	0.200586		0.805202	0.867559	1.77508	1.85243	0.817356	1.18549	0.424207	0.643951	1.49784	0.621181	0.0647431	0.01355		0.507874	0.333395	0.620314
411302	M300006314	Srrm1	serine/arginine repetitive matrix 1	ENSMUSG00000028809	51796		0.141921	-0.0523226	0.00184056	1.21113	1.27448	0.0649387	0.0660073	0.00736609	-0.0510094	-0.999395	-0.992037	-0.0242453		0.574586	0.306363	0.383545	0.202826	-0.527123	-0.543159	-0.157469	0.287253	-0.27674	-0.176377	-1.18188	-0.207823		-0.275085	-0.018244	-0.457015
411335	M200016284	Atpbd1b	ATP binding domain 1 family, member B	ENSMUSG00000028848	100210		1.13118	0.852746	0.77153	0.951112	0.729611	0.800168	0.491541	0.174576	0.312141	0.197463	0.0459141	0.0370412		0.910723	0.54354	0.117183	0.687292	-0.156249	0.349126	0.605067	0.206699	-0.240462	0.0555985	0.147875	-0.050726		0.504531	0.318796	0.599003
411343	M200005169	Sytl1	synaptotagmin-like 1	ENSMUSG00000028860	269589		0.614506	0.604593	0.475209	0.424237	0.376385	0.407278	0.112944	-0.0135773	-0.460227	-0.200491	-0.484648	-0.24758		-0.0249572	0.424275	0	-1.60768	-0.606895	0.831082	-0.0682582	0.0579594	0	0.138781	-0.402725	0.877316		0	0.0358943	-0.552878
411402	M300006371	Arhgef19	Rho guanine nucleotide exchange factor (GEF) 19	ENSMUSG00000028919	213649		-0.109428	-0.0923592	-0.0535802	-0.272229	-0.237229	-0.174138	-1.15613	-1.10792	-0.959784	-0.367916	0.0283163	-0.137316		-0.743093	-0.843521	-1.26632	-0.884566	-0.237424	0.7551	-0.326254	-1.09075	-0.7524	0.00952192	-0.128811	-0.0212747		-1.28074	-0.596833	-0.894668
411425	M200007391	Prkag2	protein kinase, AMP-activated, gamma 2 non-catalytic subunit	ENSMUSG00000028944	108099		0.189078	0.107917	0.0342023	0.239362	0.03425	-0.0379328	0.963892	0.916955	1.01388	0.861126	0.371985	0.462172		0.303566	0.0834803	0.293066	-0.0326235	-0.194787	-1.07655	0.371646	0.128243	-0.826069	0.080407	-0.437919	-0.752269		0.628338	0.483359	0.927757
411426	M200009812	Rheb	RAS-homolog enriched in brain	ENSMUSG00000028945	19744		0.35692	0.33278	0.285316	0.316839	0.253187	-0.0956811	0.837605	0.924677	0.623148	0.918507	0.761554	0.602829		0.535271	0.39509	0.731688	0.293308	0.00289836	-0.119878	-0.205475	0.369554	0.520141	0.374639	-0.213146	-0.397814		0.640731	0.340439	0.220985
411438	M200014209	Tmub1	transmembrane and ubiquitin-like domain containing 1	ENSMUSG00000028958	64295		-0.17033	-0.100564	-0.237713	0.0997315	0.162171	0.1203	-0.476088	-0.493021	-0.266063	-0.706567	-0.764537	-0.235956		-0.0821971	-0.318356	-0.831127	-0.566832	-0.645085	0.12222	0.395085	-0.0287904	-0.660905	0.18802	-0.289522	0.0941646		-0.262006	0.0425112	-0.278628
411445	M300006395	Kif1b	kinesin family member 1B	ENSMUSG00000063077	16561		0.211457	0.190418	-0.0484307	0.974109	1.21438	0.0467821	0.0861599	0.0258714	-0.205434	-0.689338	-0.917687	0.00912673		0.433008	0.00675971	0.235315	0.124005	-0.700736	-0.816166	-0.19483	0.291962	0.69537	-0.526377	-1.22997	-0.88671		-0.170074	-0.179834	0.135839
411457	M200004189	Errfi1	ERBB receptor feedback inhibitor 1	ENSMUSG00000028967	74155		4.53119	3.93112	3.27274	4.12402	3.72504	3.10586	5.33665	4.60687	3.65211	2.70919	1.28224	0.583316		5.63112	5.95562	6.31553	4.98165	3.38848	0.871235	5.22403	5.20416	3.96282	3.341	2.6657	1.16843		3.62415	1.17485	2.37522
411463	M300006402	Abcb8	ATP-binding cassette, sub-family B (MDR/TAP), member 8	ENSMUSG00000028973	74610		-0.122305	-0.15372	0.110263	0.165932	0.19246	-0.00898526	-0.239551	-0.243522	-0.0247976	-0.739612	-0.891961	-0.317875		-0.178452	-0.608874	-1.7015	-0.994704	-0.504718	0.23007	0.142151	-0.0726063	-0.809736	-0.138028	0.365541	0.313825		-0.870452	-0.185093	-0.15814
411479	M300006412	Slc25a33	solute carrier family 25, member 33	ENSMUSG00000028982	70556		-0.0295658	0.0581971	0.0600981	0.177153	0.232678	0.185116	0.730826	0.670267	0.322252	0.602072	0.348925	0.00615638		0.955259	0.946366	1.5469	1.36487	1.19755	1.58112	1.053	1.1206	1.2745	0.781212	0.94468	1.0166		0.669614	-0.140652	-0.167266
411480	M300006413	Slc25a33	solute carrier family 25, member 33	ENSMUSG00000028982	70556		0.0668916	-0.0561172	0.0173807	0.201623	0.132701	0.212235	0.640305	0.560473	0.188892	0.677641	0.157963	0.0120217		0.605737	1.02712	1.38672	1.65124	1.22539	0.559997	0.657776	0.769046	1.28592	0.783792	1.14397	0.700497		0.90512	0.0442591	0.0134258
411501	M300006426	N/A	myeloid/lymphoid or mixed-lineage leukemia 5	ENSMUSG00000029004	N/A		0.225642	0.15887	0.115011	0.225261	0.336742	-0.174859	-0.365489	-0.0232151	-0.0701684	-0.973141	-1.03139	-0.293113		0.200527	0.00437999	0.249027	-0.16732	-0.614212	0.0995636	0.0697113	0.173413	-0.167223	-0.434273	-0.75053	-0.469129		-0.568	-0.0884141	-0.568837
411506	M300006427	Dnajc2	DnaJ (Hsp40) homolog, subfamily C, member 2	ENSMUSG00000029014	22791		-0.179095	-0.0794323	-0.110466	-0.332839	-0.271364	-0.460986	-0.103687	0.0794676	-0.0819559	0.900658	0.867988	0.364273		-0.0567805	-0.146478	0.137717	1.03128	0.845144	-0.0117782	-0.29028	0.0333738	0.345009	0.714583	0.447019	0.0229065		0.574908	0.0873798	-0.159214
411511	M200001037	N/A	natriuretic peptide precursor type B	ENSMUSG00000029019	18158		0.478016	0.51172	0.153709	0.457406	0.492426	0.238072	2.46442	1.60308	1.1712	1.50779	0.396451	0.0319184		1.14839	2.02701	3.2372	3.36954	1.89544	0.259847	3.02062	1.57668	0.948596	0.421273	-0.157422	0.0838518		2.71101	0.466521	1.11121
411512	M200009748	Mfn2	mitofusin 2	ENSMUSG00000029020	170731		0.0390167	0.0972987	0.19527	-0.183363	-0.139276	-0.257409	0.219421	0.151245	0.172878	0.694945	0.777917	0.186988		0.0838531	-0.0766574	0.336071	0.18298	0.39678	0.150713	-0.14623	0.139954	0.277896	0.0632557	0.125681	-0.199327		0.0728824	-0.160503	-0.106479
411547	M300006452	Plcl4	phospholipase C-like 4	ENSMUSG00000029055	269615		1.23287	1.08563	0.939323	1.38425	1.3164	1.20845	0.867452	0.569227	0.310836	-0.0116104	0.140938	-0.017144		0.907733	0.678268	0.580187	0.329421	0.0756394	0.0388347	0.293479	0.158849	-0.111814	-0.354906	0.389371	0.0112662		-0.197294	-0.307185	0.813183
411557	M300006460	Mib2	mindbomb homolog 2 (Drosophila)	ENSMUSG00000029060	76580		-0.0130534	-0.255424	0.0104586	0.694205	0.556673	0.36113	-0.15185	-0.385815	-0.176817	-0.769991	-0.962238	-0.411448		0.0263321	-1.49237	0.263861	0.793762	-1.67	-0.739283	2.3522	-0.286885	-0.378715	-0.386889	0.234888	0.154886		-0.0218004	-0.291408	-0.0267319
411560	M200005956	Nadk	NAD kinase	ENSMUSG00000029063	192185		0.828437	0.602043	0.481477	0.687912	0.620011	0.668651	0.259897	0.169956	0.019441	0.0515704	-0.160718	-0.0759078		0.515162	0.00826881	0.139985	0.431706	0.548147	0.158591	0.468372	0.0537222	0.27757	-0.0505643	0.134306	0.195825		-0.0593395	-0.0580612	-0.00171694
411569	M200005143	BC002216	cDNA sequence BC002216	ENSMUSG00000029073	79554		-0.490153	-0.421027	-0.278254	-0.550717	-0.477482	-0.555415	-1.04345	-0.665602	-0.648718	-0.0260754	0.0603227	0.104234		-0.400191	-0.875251	-0.201348	0.737057	0.769037	0.416574	-0.241526	-0.338935	-0.0590451	0.321597	0.636011	0.263416		-0.0678054	0.186872	-0.0377826
411596	M300006486	2600003E23Rik	RIKEN cDNA 2600003E23 gene	ENSMUSG00000029094	70292		0.116383	0.0617896	-0.145814	1.31133	1.30718	0.0718173	-0.240845	-0.262709	-0.3764	-1.19393	-1.37918	-0.364814		0.0381507	-0.367609	0.043329	0.107339	-0.580851	-0.161261	-0.0865821	0.315918	-1.18147	-0.409103	-0.376454	0.252119		0	0.366717	-1.5075
411659	M200000559	Slc30a3	solute carrier family 30 (zinc transporter), member 3	ENSMUSG00000029151	22784		0.135385	0.289688	-0.0496113	0.29042	0.275816	0.0597246	1.70138	0.971043	0.984243	2.54309	2.16719	1.73614		-1.03974	0.576435	0.61621	2.91147	2.27065	-0.591963	0.383133	1.19024	0.432774	1.47179	-0.00333445	-0.898267		2.8316	0.929819	3.13366
411678	M300006528	Dhx15	DEAH (Asp-Glu-Ala-His) box polypeptide 15	ENSMUSG00000029169	13204		0.223756	0.150983	0.183773	0.0203277	-0.093258	-0.0487523	0.288952	0.256795	0.257122	0.680866	0.770612	0.322963		0.167196	-0.231109	0.239592	0.914375	0.741992	-0.0723241	0.346945	0.0456346	0.0564317	0.146041	0.0830019	-0.269426		0.52994	0.119421	0.367826
411679	M200000878	N/A	Phosphoglucomutase-2 (EC 5.4.2.2) (Glucose phosphomutase 2) (PGM 2).	ENSMUSG00000029171	66681		0.287704	0.364854	0.10951	0.217261	0.0126038	0.129146	1.88515	1.54863	1.2442	1.9335	1.34133	0.983638		0.182468	1.7093	1.75736	1.5411	0.900529	-0.55898	0.232924	1.34389	1.48855	0.901169	0.374546	-0.0504965		1.62391	0.563316	0.684313
411681	M200014851	N/A	TBC1 domain family, member 1	ENSMUSG00000029174	57915		0.124313	0.268823	0.202176	0.0107903	0.0664249	-0.0260434	1.18687	0.624006	0.674898	1.57656	1.06422	0.736905		-0.0177604	-0.868123	1.26517	1.46165	1.1899	-1.01256	0.46654	0.883582	1.71	0.674152	-0.4274	-1.10979		0.949766	0.73111	1.42971
411683	M300006531	N/A	TBC1 domain family, member 1	ENSMUSG00000029174	57915		0.0480829	0.13589	-0.0715009	-0.181761	-0.153251	-0.380228	1.05601	0.826649	0.605521	1.80862	1.31875	0.856304		0.0533219	-0.315077	0.840437	1.296	0.460822	-0.883167	-0.223521	0.56007	1.0961	0.316131	-0.0754891	-0.865372		1.2368	0.590534	1.25739
411704	M300006541	N/A	Protein KIAA0232.	ENSMUSG00000029190	320661		0.30684	0.347639	0.280739	0.409389	0.119557	0.102907	0.68465	0.469497	0.652331	0.455455	0.228655	0.338896		-0.0338221	0.277082	-0.117267	-0.154557	0.240019	-0.723143	0.388766	0.341238	1.00513	0.221	-0.878584	-0.204669		0.233779	0.0964292	0.513507
411749	M200001112	Pdgfra	platelet derived growth factor receptor, alpha polypeptide	ENSMUSG00000029231	18595		0.294989	0.537075	0.138615	-0.434714	-0.21977	-0.505478	-0.724138	-0.546783	-0.668136	0.479289	0.800646	0.333969		-0.711533	-1.61095	-0.066506	0.553964	0.690689	1.30906	-1.27288	-1.11655	0.542203	0.649759	0.41142	-0.0462318		0.142363	-0.197573	-0.0938429
411751	M300006563	Kdr	kinase insert domain protein receptor	ENSMUSG00000062960	16542		0.495516	0.251679	-0.102998	-0.186749	0.617873	0.787164	1.02703	0.267599	0.462438	1.41181	1.10049	0.92697		-0.446406	-1.37371	0.0782165	-0.293079	0.541861	-0.602272	0.167453	-0.044173	-0.152486	-1.02637	-0.376328	-0.604476		0.389886	0	0
411765	M300006573	Ppat	phosphoribosyl pyrophosphate amidotransferase	ENSMUSG00000029246	231327		-0.20212	0.0209989	-0.0638001	-0.142371	-0.137089	-0.178977	0.168574	0.134218	0.0876092	0.854157	0.826685	0.461806		0.422804	0.363744	0.718321	1.03009	1.57161	0.306368	0.101546	0.142265	0.746714	0.896347	1.38537	0.633908		0.960701	0.0839807	0.16856
411809	M200003172	Zfp326	zinc finger protein 326	ENSMUSG00000029290	54367		0.0758527	0.0364301	0.0319002	-0.0571208	0.312707	-0.0595827	0.309321	0.0545788	0.100717	0.65777	0.585099	0.252782		-0.215006	-0.117094	0.218802	0.479918	0.169685	-0.161314	-0.264975	0.0892662	-0.0948002	0.199728	0.203056	-0.192292		0.166971	-0.0523692	0.208763
411884	M200006879	Rassf6	Ras association (RalGDS/AF-6) domain family 6	ENSMUSG00000029370	73246		0.395025	0.233143	0.0886826	0.206722	0.351867	0.0659607	1.56404	0.957425	0.865605	0.0899558	0.186354	0.0100284		1.3141	0.0235895	0.408861	-0.13597	1.84597	0.479756	0.79761	0.379675	-0.755037	0.380918	-0.0828553	-0.175884		-1.42551	0.405715	-0.143584
411895	M300006651	Ereg	epiregulin	ENSMUSG00000029377	13874		2.52425	2.40592	1.70486	2.44419	2.02729	1.74503	3.71012	2.97633	2.92264	2.45863	0.706689	0.479232		3.12786	2.96523	4.45898	3.66495	2.40607	-0.116655	1.80609	1.76194	1.27031	1.48071	1.8258	0.573933		3.69306	1.62768	2.10822
411896	M200002659	Areg	amphiregulin	ENSMUSG00000029378	11839		0.0118973	0.195063	-0.138555	0.577295	0.389915	0.133674	2.55057	1.69544	1.00488	1.39385	0.516489	0.231111		0.75297	1.79746	2.09935	2.6018	1.06402	-0.523742	1.2704	2.62232	1.91741	1.14449	0.940776	0.500701		0.861061	-0.0502743	0.0136555
411898	M200004035	Cxcl1	chemokine (C-X-C motif) ligand 1	ENSMUSG00000029380	14825		3.29598	2.6914	2.32119	2.55721	1.7578	0.972527	1.85151	1.43156	0.841087	0.174476	-0.170345	-0.0941263		3.81598	2.74077	2.48365	1.94308	0.711923	0.551929	2.22805	-0.0716305	0.41113	0.853239	0.828139	-0.107551		0.996614	0.0788258	-0.11455
411904	M300006655	Ccng2	cyclin G2	ENSMUSG00000029385	12452		-0.0282292	-0.129766	-0.129832	-0.273351	-0.293669	-0.351871	-0.995093	-0.735127	-0.410379	-0.950393	-0.336116	-0.312813		-1.30608	-2.0684	-2.2083	-1.98895	-0.988084	0.0755656	-1.60685	-2.74148	-2.48947	-1.45033	-0.367648	-0.269937		-1.48619	-0.603923	-1.39207
411919	M200006588	BC003324	cDNA sequence BC003324	ENSMUSG00000029401	80291		-0.35694	-0.171945	-0.0691777	-0.393897	-0.361082	-0.358755	-1.00485	-0.786245	-0.531314	-0.795137	-0.486351	-0.404906		0.206506	-0.51168	-1.10481	-1.18109	-0.422319	0.167962	-0.219461	-0.456392	-0.973197	-0.286151	0.0377836	0.326028		-0.759269	-0.285113	-0.792305
411982	M300006691	Atp2a2	ATPase, Ca++ transporting, cardiac muscle, slow twitch 2	ENSMUSG00000029467	11938		0.593347	0.516371	0.282099	0.262797	0.317545	0.427577	0.884811	0.543429	0.627182	0.901022	0.706419	0.577818		-0.00393567	0.381246	0.510176	0.308683	0.172699	-0.609798	0.339708	0.123854	0.202684	-0.390216	-0.457817	-0.821847		0.516279	0.615027	0.963762
411990	M200002595	Rnf34	ring finger protein 34	ENSMUSG00000029474	80751		0.781723	0.551456	0.543122	0.380873	0.332714	-0.01667	0.709731	0.73515	0.782058	-0.0890225	-0.163457	-0.0905666		1.03863	0.326789	0.217069	-0.335954	-0.0739775	0.139346	0.171651	0.299796	0.602868	0.220654	-0.0438999	0.299401		-0.490334	-0.141809	-0.143792
412000	M200002500	Anxa3	annexin A3	ENSMUSG00000029484	11745		0.0116477	-0.00120927	0.17338	0.0381383	0.0947749	-0.0900594	0.436213	0.564837	0.317231	0.62227	0.829231	0.594588		0.262278	0.472293	0.644283	0.388373	0.604268	0.546659	0.0956568	0.295396	0.0852003	-0.0592385	0.557827	0.332528		0.706198	0.479205	0.536244
412061	M300006734	Tes	testis derived transcript	ENSMUSG00000029552	21753		0.237996	0.142973	0.0634442	0.640685	0.375008	0.0953095	1.56976	1.51572	1.27805	0.868993	0.639261	0.792555		0.473497	-0.528375	0.442562	-0.182783	-0.258344	-0.949087	-0.622915	-0.155022	0.230896	-0.638975	-1.23374	-1.42887		1.29677	0.79489	0.161282
412078	M200003143	4930511M11Rik	lunatic fringe gene homolog (Drosophila)	ENSMUSG00000029570	N/A		0.0315402	-0.179545	0.153919	-0.059372	-0.491584	-0.0568172	0.721011	0.72129	0.632162	0.998612	0.73219	0.635194		0.227736	0.643286	0.0367007	-0.269925	-0.42289	-1.04926	0.880839	0.581865	0.472798	-0.0449648	-0.351248	-0.31377		0.563864	0.406525	0.178789
412093	M200000105	Actb	actin, beta, cytoplasmic	ENSMUSG00000029580	11461		0.437751	0.371968	0.394341	0.194433	0.276916	0.0538108	0.789951	0.774513	0.596638	1.2601	0.655187	0.488252		0.376072	-0.796554	0.508249	0.325033	0.208365	-1.03524	-0.124391	8.75825e-05	-0.161085	-0.112603	-0.424349	-0.912802		1.07517	0.733764	0.92948
412094	M200003231	Fscn1	fascin homolog 1, actin bundling protein (Strongylocentrotus purpuratus)	ENSMUSG00000029581	14086		0.766567	0.660045	0.383195	0.555574	0.60957	0.345643	1.10043	0.879374	0.693915	0.970279	0.34911	0.724789		0.224112	1.17934	0.88972	0.149838	-0.125447	-0.935702	0.950205	0.479593	-0.0348531	0.265962	-0.469386	-0.89005		0.0327248	0.455987	0.618091
412140	M200005347	Zfp99	zinc finger protein 99	ENSMUSG00000029627	67235		-0.956138	-0.567475	-0.68862	-0.960536	-0.913979	-0.631004	-1.06573	-0.687292	-0.546853	-0.408532	-0.0964482	-0.0273506		-1.33136	-0.857832	-0.694598	-0.423576	-0.214929	0.309284	-1.53864	-0.61201	0.0207364	-0.465833	-0.304688	0.0525441		-0.792602	-0.219708	-0.705594
412157	M200008337	Rasl11a	RAS-like, family 11, member A	ENSMUSG00000029641	68895		-0.373158	-0.167521	-0.333471	-0.87482	-0.653232	-0.792519	0.126896	0.564232	0.724111	0.819489	0.788903	0.481818		0.21414	-0.897059	0.960703	-0.551938	0.445186	1.23284	-0.272181	-0.333592	0.847176	0.210695	-0.480817	-0.0479425		0.702167	0.612525	0.56963
412165	M200001345	Flt1	FMS-like tyrosine kinase 1	ENSMUSG00000029648	14254		0.426034	0.127558	0.179039	0.100691	0.141041	-0.208434	0.633109	0.61769	0.343806	2.06959	1.64063	1.3003		-0.33898	-0.230613	0.285196	1.44774	1.47614	-1.23636	-0.50362	0.0371153	0.0199101	0.710584	0.36581	-1.41386		2.28116	1.48898	2.41919
412168	M200009662	1200006F02Rik	RIKEN cDNA 1200006F02 gene	ENSMUSG00000029650	71706		-0.0737098	-0.152594	0.107352	-0.352775	-0.338593	-0.190637	-1.08061	-0.749317	-0.693877	-1.23058	-1.20754	-0.878432		0.154254	-0.458417	-1.80761	-2.29033	-2.40666	1.56913	-0.0665079	-0.187343	-1.80723	-1.50679	-0.778358	0.505132		-2.03354	-0.703183	-1.44775
412175	M200007664	Hsp110	heat shock protein 110	ENSMUSG00000029657	15505		0.231767	0.218143	0.239464	-0.181902	-0.0284577	-0.158788	0.145217	0.28291	0.130363	0.993134	1.00471	0.603523		-0.371679	-0.335791	0.223614	0.658569	0.467698	0.148892	-0.486863	-0.418787	0.212597	0.341609	0.534015	-0.108061		0.334139	-0.0520894	0.398586
412177	M200015105	6330406I15Rik	RIKEN cDNA 6330406I15 gene	ENSMUSG00000029659	70717		-0.112984	-0.0581695	0.0890034	-0.284767	-0.441569	-0.341277	0.872791	0.749396	0.635626	0.92899	1.13182	0.989767		-0.00061011	0.322771	0.461851	0.424098	0.107997	0.594187	0.256916	0.789568	1.82468	1.18195	0.708409	-0.402708		0.956303	0.39287	0.0307504
412186	M200006717	Auts2	autism susceptibility candidate 2	ENSMUSG00000029673	319974		0.1445	0.128162	0.0359807	0.361065	0.317337	0.0582357	-1.17075	-0.720746	-0.516885	-0.616137	-0.911405	-0.277561		0.526044	-0.858091	-1.27215	-0.675865	-1.19452	-0.0177733	-0.147909	-1.07351	-0.629953	-0.839135	-0.8774	-0.882492		-1.00958	-0.312675	1.24419
412189	M200008786	Eln	elastin	ENSMUSG00000029675	13717		0.255008	0.122534	0.208165	0.317878	0.31071	0.214844	0.00257186	-0.24766	-0.265288	-0.642342	-0.607404	-0.425707		-0.635411	-0.0404921	-0.642481	-1.74681	-1.80352	-1.86794	0.0240575	-0.336126	-0.812217	-0.743404	-1.38253	-1.62562		-1.03851	-0.290259	-0.149872
412199	M300006811	Wasl	Wiskott-Aldrich syndrome-like (human)	ENSMUSG00000029684	73178		-0.0948465	0.222078	0.0917948	0.867298	0.853657	-0.0406945	0.0927754	0.229506	-0.216874	-0.701327	-0.848178	-0.194182		0.87793	0.0806246	0.419899	0.238148	0.0678809	-0.338976	-0.0951939	0.409856	-0.286887	-0.136779	0.0184291	-0.830702		0.515094	0.0901632	-0.139541
412261	M200009022	Cald1	caldesmon 1	ENSMUSG00000029761	109624		0.596194	0.50254	0.323894	0.948582	0.977623	0.143302	0.800553	0.726763	0.703833	0.0492387	-0.082237	0.498647		-0.462627	0.0523415	0.226987	-0.24028	-0.519546	-1.4664	-0.00776074	-0.377222	-0.113734	-0.642794	-1.08036	-1.04034		0.476029	0.480833	0.435543
412278	M200008155	N/A	filamin C, gamma (actin binding protein 280)	ENSMUSG00000068699	68794		0.710916	0.451919	0.460103	0.443055	0.395839	0.152207	1.03904	0.66958	0.460331	1.17153	0.489614	0.397623		0.258267	0.987911	1.45093	1.69413	0.795829	-0.0823524	-0.06621	1.1397	0.548497	1.37727	0.500245	-0.171228		0.375154	0.388343	0.840137
412279	M200002370	Irf5	interferon regulatory factor 5	ENSMUSG00000029771	27056		-0.201417	-0.0314605	-0.0887174	-0.114864	-0.283656	-0.132901	0.793761	0.822737	0.579083	0.560384	0.696321	0.429971		1.28702	0.51915	0.746662	0.984784	0.0584072	-0.568277	0.562019	0.688327	0.457905	-0.29052	-0.74308	-0.0448004		1.8824	0.416895	0.757064
412333	M200007043	Osbpl3	oxysterol binding protein-like 3	ENSMUSG00000029822	71720		0.292554	0.307706	0.121953	-0.081463	0.0327586	-0.0199641	0.499835	0.411907	0.399505	1.86199	1.73287	1.39567		0.807862	0.513872	1.81137	1.94414	0.909879	0.0797435	0.649935	0.437674	0.895428	1.25487	0.727533	0.552891		1.69404	1.16441	1.5692
412347	M300006901	Trim24	tripartite motif protein 24	ENSMUSG00000029833	21848		0.121221	0.179556	0.0656851	-0.250836	-0.0228682	-0.354416	0.296095	0.401246	0.299915	0.699853	0.85583	0.398314		0.144526	0.455679	0.265607	-0.0650301	-0.0679946	0.22349	-0.125618	0.0505844	0.196776	-0.199546	-0.242067	-0.0680958		0.111385	0.284063	0.554192
412376	M200000604	Ephb6	Eph receptor B6	ENSMUSG00000029869	13848		-0.0588657	-0.144987	-0.0747464	-0.123529	-0.083874	-0.174648	-0.302155	-0.24477	-0.202017	-0.824606	-0.763747	-0.525952		0.0640119	0.0949307	-0.639018	-0.898136	-0.946232	1.26303	0.368046	-0.0133391	-0.226595	-0.549973	-0.178103	0.49247		-0.854515	-0.25379	-0.286415
412463	M300006974	Wbp1	WW domain binding protein 1	ENSMUSG00000030035	22377		-0.247507	-0.253353	-0.0935592	0.0650944	0.17186	-0.223938	-0.36555	-0.345442	-0.256138	-0.736954	-1.01933	-0.566701		-0.280912	0.31358	-0.37403	-0.647779	-1.15779	0.227352	-0.212361	-0.159662	-0.0547041	-0.454248	-0.558532	-0.252582		-0.565173	-0.169527	-0.183621
412509	M200013573	Klf15	Kruppel-like factor 15	ENSMUSG00000030087	66277		-0.430816	-0.300327	-0.145584	-0.679912	-0.632189	-0.536558	-1.02291	-0.763243	-0.657781	-1.04738	-0.718866	-0.557974		0.111718	0.699545	0.241628	-0.198582	0.550676	2.28705	0.475583	-0.136648	-0.457668	0.651538	0.563912	1.82402		-1.72226	-0.793925	-0.878606
412519	M300007000	N/A	xeroderma pigmentosum, complementation group C	ENSMUSG00000030094	22591		-0.231779	-0.103303	-0.233952	-0.319847	-0.426031	-0.248518	-0.849814	-0.64016	-0.585563	-0.124173	-0.124252	-0.142859		-0.476269	-0.69799	-0.202429	-0.00215517	0.188417	0.116159	-0.282563	-0.705114	-0.468778	0.101387	0.0141482	0.166567		-0.658133	-0.192697	-0.487607
412530	M200004170	Edem1	ER degradation enhancer, mannosidase alpha-like 1	ENSMUSG00000030104	192193		0.562157	0.472226	0.423203	0.218961	0.00308671	0.0548793	0.995733	0.921084	0.804469	0.843041	0.549232	0.150135		0.0969535	0.423897	0.72218	0.233253	-0.0414726	-0.279947	-0.0812613	-0.132025	0.0620122	-0.371582	-0.702105	-0.474639		-0.0300269	0.208979	0.29882
412563	M300007029	Clec4e	C-type lectin domain family 4, member e	ENSMUSG00000030142	56619		0.418857	0.47122	0.262505	0.283562	0.259318	0.369587	0.688817	0.321372	0.480055	0.704345	0.432253	0.343651		-0.104528	-0.686963	-0.0919801	0.487761	-0.148833	0.126266	0.622553	-0.0148498	0.0418978	-0.274262	0.191095	-0.174257		0.188064	0.524441	0.203908
412604	M200016130	Jarid1a	jumonji, AT rich interactive domain 1A (Rbp2 like)	ENSMUSG00000030180	214899		0.209592	-0.0185408	-0.143529	0.709692	0.837657	0.297143	0.0454479	-0.114471	-0.23761	-0.713387	-0.743493	-0.13023		0.532385	-0.21004	-0.128999	0.0236131	-0.971926	-0.510487	-0.00175728	0.37607	-0.405342	-0.797913	-1.38114	-0.934874		0.194234	-0.430217	-0.169788
412612	M300007062	Csda	cold shock domain protein A	ENSMUSG00000030189	56449		-0.156057	-0.135885	0.0545369	-0.0207197	-0.0117335	-0.0104526	0.238735	0.216736	0.0924307	0.854448	0.559405	0.210725		-0.173417	0.443613	0.297665	0.938678	0.96809	0.0533947	0.399854	0.319321	0.132978	0.683224	0.758184	0.0567169		0.866027	0.194949	0.489954
412618	M200003965	Lrp6	low density lipoprotein receptor-related protein 6	ENSMUSG00000030201	16974		0.207829	0.116669	-0.0646695	0.839912	0.503468	0.246745	-0.496947	-0.476417	-0.412753	-1.13515	-0.764954	-0.0740183		-0.128028	-0.508289	-1.36134	-1.16855	-1.24356	-0.860466	0.202645	-0.576627	-1.14806	-0.43987	-0.919314	-1.25597		-0.737483	0.00554953	-0.287238
412633	M300007075	Mgp	matrix Gla protein	ENSMUSG00000030218	17313		-0.767395	-0.593365	-0.481715	-0.0492148	0.0614818	-0.132595	0.136894	-0.119692	0.0192862	0.934517	0.886738	0.615635		0.198573	0.269089	1.08517	1.51822	2.07349	0.283843	0.443803	0.648771	1.17617	0.601354	1.21833	1.5936		1.24299	0.603328	0.783071
412641	M300007081	Ptpro	protein tyrosine phosphatase, receptor type, O	ENSMUSG00000030223	19277		0.255465	0.255847	0.555691	0.698054	0.365386	0.266199	2.18249	1.1939	1.06276	0.582536	0.0148291	0.142054		0.285454	1.19481	1.07561	0.704135	-0.177403	-0.040575	0.232209	0.377274	0.83099	-0.214481	0.231939	-0.204507		0	0	-0.839267
412686	M200009421	Ttll3	actin related protein 2/3 complex, subunit 4	ENSMUSG00000030276	68089		-0.0434801	-0.156565	-0.129799	0.294096	0.206164	0.104058	0.645972	0.419574	0.371415	0.728234	0.157138	0.383582		0.180133	0.366526	0.912726	0.777987	0.852841	-0.164915	0.41216	0.560698	-0.0678452	0.528796	-0.250092	-0.134555		0.816611	0.400683	0.663051
412695	M200007303	Il17rc	interleukin 17 receptor C	ENSMUSG00000030281	171095		-0.0450584	-0.0768705	-0.0207203	0.501189	0.463064	0.267523	-0.269717	-0.341086	-0.145397	-0.925249	-1.00729	-0.442317		-0.155084	-0.225631	-0.338015	-0.780966	-0.298263	-0.145157	-0.0159369	-0.179385	-1.1947	-0.211747	-0.160704	0.0835392		-0.343311	-0.134068	-0.244859
412722	M200004311	N/A	ERGIC and golgi 2	ENSMUSG00000030304	67456		0.0463415	0.068919	0.27883	-0.140219	-0.0869318	-0.186033	0.423675	0.571148	0.385307	0.775716	0.689916	0.387356		0.397597	-0.0493669	0.926175	0.559953	-0.0565999	-0.49564	0.0673099	0.092315	0.244337	-0.149474	-0.357398	-0.544076		0.69659	-0.235314	0.0826881
412735	M300007134	Vgll4	vestigial like 4 (Drosophila)	ENSMUSG00000030315	232334		0.148251	0.312511	0.255529	0.607496	0.843069	0.0993973	0.639605	0.598172	0.274553	-0.54349	-0.648822	-0.157459		0.599054	0.374449	-0.0777711	-0.100218	-0.379345	-0.270395	0.222007	-0.0171097	-1.32806	-0.415792	-0.893836	-0.828814		-0.108298	-0.253982	-0.595724
412754	M200013995	Ing4	inhibitor of growth family, member 4	ENSMUSG00000030330	28019		-0.0642826	0.115302	0.0347992	-0.270967	-0.209626	-0.168896	-0.754894	-0.474795	-0.377135	-0.748097	-0.310246	-0.456071		-0.49455	-0.540231	-0.598609	-0.927113	-0.844552	0.120774	-0.531381	-0.809104	-0.672813	-0.371624	-0.25967	0.171745		-1.15931	-0.450011	-0.978236
412826	M300007194	Vasp	vasodilator-stimulated phosphoprotein	ENSMUSG00000030403	N/A		0.342111	0.24261	0.234791	0.418706	0.36797	0.189962	0.965155	0.936728	0.73822	0.903024	0.517441	0.265119		0.483723	0.875209	1.38465	1.26534	0.345815	-0.568983	0.170889	0.912693	0.903655	0.0613842	-0.0728864	-0.36093		0.992978	0.729906	1.11877
412900	M300007254	Siglecg	sialic acid binding Ig-like lectin G	ENSMUSG00000030468	243958		0.0449382	0.0290686	0.114812	-0.00173982	0.0409001	-0.0388519	0.407951	0.312942	0.138504	0.872861	0.62441	0.283028		0.1013	0.307577	0.435151	0.299376	0.613306	0.842806	0.196388	0.528272	0.235713	0.193316	0.245168	0.75444		1.01719	-0.0748432	0.569114
412926	M200000010	Gas2	growth arrest specific 2	ENSMUSG00000030498	14453		0.103016	-0.0261285	0.101965	-0.233337	-0.245077	-0.249967	-0.250629	-0.13629	-0.166813	-1.25363	-0.691257	-0.865538		0.0393087	-0.0947713	-0.203689	-1.5286	-2.57809	-0.749452	-0.294519	-0.0943504	-0.0167272	-0.930059	-2.10218	-0.600892		-0.851581	-0.362735	-1.19626
412947	M300007282	BB128963	expressed sequence BB128963	ENSMUSG00000030522	233315		0.191225	0.111074	0.174476	0.854033	0.607733	0.562056	0.955076	0.325947	0.496973	0.0484283	-0.132832	-0.039244		0.531764	0.591405	1.52442	0.572361	1.19342	0.17196	1.06143	1.11583	1.60446	1.42607	1.03935	1.02507		0.849995	0.235221	0.363503
412950	M300007284	Klf13	Kruppel-like factor 13	ENSMUSG00000052040	50794		0.252884	0.0990601	0.139219	0.687855	0.684402	-0.0160363	0.822963	0.833066	0.481495	0.163809	-0.436883	0.391002		0.818566	0.854101	0.962765	1.17766	0.736599	-0.0333067	0.726289	0.999475	0.913511	0.308291	0.0119694	0.322855		0.662837	0.5601	0.674081
412956	M200004073	Hddc3	HD domain containing 3	ENSMUSG00000030532	68695		-0.251396	-0.148337	0.0505246	-0.164554	-0.288442	-0.442794	-0.407177	-0.334928	-0.250524	-0.673891	-0.763817	-0.391992		-0.116466	-0.245424	-0.70936	-0.925568	-1.32287	-0.273643	-0.444736	0.00418538	-0.442453	-0.0963705	-0.648647	0.171948		-0.390929	-0.373144	-0.534155
412957	M200004098	Unc45a	unc-45 homolog A (C. elegans)	ENSMUSG00000030533	101869		0.53381	0.227816	0.205326	0.179976	0.192958	-0.0420893	0.895065	0.637227	0.548428	0.729972	0.254147	0.410484		0.621188	0.418526	0.692316	0.0939315	0.102813	-0.0998428	-0.0152907	0.258469	-0.0242961	0.196775	-0.0869411	-0.0563027		0.34216	0.321329	0.676198
412978	M200015823	Mef2a	myocyte enhancer factor 2A	ENSMUSG00000030557	17258		0.24095	0.230686	0.309377	0.574053	0.524635	0.418583	0.952093	0.611278	0.832293	0.313437	0.263009	0.293177		0.0413418	0.112864	0.0337811	0.250275	-0.17316	-0.633793	0.296628	0.414979	0.300409	-0.0243199	-0.450751	-0.344953		0.807728	0.376667	0.844357
413025	M300007324	Isg20l1	interferon stimulated exonuclease gene 20-like 1	ENSMUSG00000030609	68048		-0.222816	-0.184789	-0.134859	-0.0614695	0.0644519	-0.101432	0.236601	0.115281	-0.084193	0.868731	0.801276	0.416217		0.25651	0.415163	0.800482	0.83248	1.22646	0.125071	0.120518	0.409387	0.798503	0.766888	0.968266	0.348158		1.00704	0.0972687	0.184467
413056	M300007342	Odz4	odd Oz/ten-m homolog 4 (Drosophila)	ENSMUSG00000048078	23966		0.741413	0.392572	0.311099	0.737331	0.639996	0.298475	0.40368	0.146614	0.24051	-0.427708	-0.524916	0.0280936		-0.269617	0.427896	-0.00768229	-0.353678	-0.6369	-0.351023	0.0889822	0.305623	-0.0835902	-0.143249	-0.551697	0.39943		-1.43701	0.579078	0
413072	M300007349	Ranbp5	RAN binding protein 5	ENSMUSG00000030662	70572		0.167461	0.216607	0.308758	0.064469	-0.0161904	-0.034654	0.476841	0.368254	0.242114	0.926095	0.90949	0.453675		0.30323	0.364642	0.323117	0.59386	0.48787	-0.240419	-0.103395	0.20211	0.983868	0.503914	0.454355	-0.396894		0.616071	0.477862	0.549377
413085	M200006640	Maz	MYC-associated zinc finger protein (purine-binding transcription factor)	ENSMUSG00000030678	17188		0.0140609	-0.0602626	-0.144992	0.648161	0.550447	0.203484	-0.0583542	-0.612903	-0.216295	-0.614649	-0.690307	-0.29687		0.202757	-0.161199	0.251239	-0.238062	-0.442506	0.398337	0.640492	0.171	-0.0300537	-0.138068	0.0799739	0.28252		-0.61552	-0.160551	-0.257866
413086	M200012040	2900092E17Rik	RIKEN cDNA 2900092E17 gene	ENSMUSG00000030680	67278		-0.342773	0.003116	-0.0335163	-0.576319	-0.552868	-0.460693	-1.26145	-0.790279	-0.579238	-0.257416	0.0508379	0.0890613		-0.472584	-1.16281	-0.595878	-0.346612	0.365667	0.326837	-1.04249	-0.821187	-0.903805	-0.427988	0.119513	0.779738		-0.893805	-0.300296	-0.472127
413097	M300007360	Fchsd2	FCH and double SH3 domains 2	ENSMUSG00000030691	207278		0.344803	0.389642	0.327513	-0.00950446	-0.0291392	-0.00929928	0.169928	0.312997	0.338056	0.925241	0.802849	0.617234		0.228752	0.0234278	-0.122098	-0.095548	-0.191584	-0.78604	0.446421	0.118876	-0.439639	-0.685091	-0.961099	-0.669868		0.4361	0.76074	0.629275
413112	M300007369	Mapk3	mitogen activated protein kinase 3	ENSMUSG00000063065	26417		-0.104263	-0.0514811	-0.121903	0.408565	0.45149	0.211637	-0.164315	-0.297986	-0.025906	-0.762936	-0.90412	-0.193279		-0.131527	-0.0436172	-0.354104	-0.368323	-0.464669	0.270099	0.268425	0.217179	-0.520802	-0.223172	-0.463501	0.479682		-0.367283	0.0434322	-0.270243
413113	M200002707	Mapk3	mitogen activated protein kinase 3	ENSMUSG00000063065	26417		-0.0560193	-0.102658	0.0603392	0.254193	0.26175	-0.0849046	-0.0296303	-0.168863	-0.0831601	-0.611778	-0.73023	-0.190355		-0.0566016	0.102423	-0.170167	-0.382965	-0.283203	0.2344	0.12408	-0.118355	0.051038	-0.158726	-0.40976	0.532599		-0.38571	-0.091685	-0.16955
413186	M200009539	N/A	male sterility domain containing 2	ENSMUSG00000030759	67420		0.432898	0.491482	0.3655	0.0215791	-0.136288	-0.133826	0.677548	0.600396	0.554434	0.944274	0.780595	0.568233		0.00296363	0.041618	0.643363	0.436675	0.152189	-0.0816168	-0.0815005	0.593664	0.226066	0.412306	-0.0829272	-0.4485		0.964308	0.390498	0.140623
413222	M200000570	Adm	adrenomedullin	ENSMUSG00000030790	11535		1.3107	1.034	0.951869	1.37811	1.12064	1.10575	0.464831	0.241625	0.231501	-0.251268	-0.286523	-0.414343		1.79137	1.62481	0.729718	0.754208	1.3413	1.57532	1.96207	0.913048	0.11251	1.07628	1.42408	1.40475		0.301957	0.404414	0.041407
413229	M200001157	Tead2	TEA domain family member 2	ENSMUSG00000030796	21677		0.0961402	-0.129533	-0.0834916	0.23415	0.273541	0.218591	-0.114164	-0.0420715	-0.0854227	-0.960452	-0.984956	-0.74616		-0.26376	0.103586	-0.734344	-0.827212	-0.545576	0.16808	0.449476	0.106206	-0.348427	-0.119232	-0.0398632	0.29056		-0.796513	-0.245354	-0.891115
413269	M300007456	Fgfr2	fibroblast growth factor receptor 2	ENSMUSG00000030849	14183		0.514056	0.136331	0.306098	0.214488	0.00871727	0.300793	-0.1001	-0.324005	-0.0727177	-0.991649	-0.70926	-0.368348		-0.125579	-0.715115	-0.977874	-2.5337	-1.38584	-0.679255	-0.194114	-0.630903	-1.44113	-1.2796	-1.07142	-0.469151		-0.930893	-0.581449	-0.820519
413277	M200015710	Tacc2	transforming, acidic coiled-coil containing protein 2	ENSMUSG00000030852	57752		-0.021267	0.0988013	-0.0805435	-0.133911	-0.00439187	-0.0189229	-0.0165354	0.112605	-0.104365	0.824829	0.739297	0.508435		-0.0403585	-0.0319579	-0.143534	0.407078	0.111855	-0.264041	0.000397731	0.210442	-0.147853	-0.00139466	-0.304348	-0.262855		0.368307	0.19561	0.41956
413299	M200006566	Gga2	golgi associated, gamma adaptin ear containing, ARF binding protein 2	ENSMUSG00000030872	74105		0.00204718	0.237977	0.0990827	-0.163823	-0.171178	-0.449755	-0.679488	-0.550669	-0.318943	-0.646458	-0.186922	-0.298055		-0.218564	-0.537141	-0.43594	-0.8088	-0.322044	0.525242	-0.79716	-0.202088	0.728961	-0.555836	0.187081	0.307103		-0.818923	-0.243277	-0.467356
413313	M300007480	Fxc1	fractured callus expressed transcript 1	14356	14356		-0.592476	-0.34835	-0.226944	-0.377074	-0.202083	-0.533352	-0.646293	-0.331781	-0.294528	-0.362208	-0.287126	-0.284616		0.260412	0.00334352	-0.5173	0.0235702	-0.203112	-0.230045	-0.512615	-0.277282	0.0956216	0.266126	0.378359	-0.191156		-0.191528	-0.1472	-0.655384
413318	M300007483	1500003O22Rik	RIKEN cDNA 1500003O22 gene	ENSMUSG00000030888	101867		0.118276	0.0148226	0.052686	0.298524	0.164725	0.297356	0.868846	0.6833	0.565496	1.01443	0.400396	0.459578		0.288548	0.897245	1.02235	1.12764	0.524596	-0.339267	0.549448	0.825875	0.803164	0.41207	0.714603	0.217255		0.837314	0.490216	0.257845
413403	M300007532	Usp9x	ubiquitin specific peptidase 9, X chromosome	ENSMUSG00000031010	22284		0.846747	0.671945	0.376891	0.0469288	0.0168274		0.486109	0.355897	0.260321	0.487721	0.479079	0.231936		-0.104279	0.207925	0.48826	0.192944	0.422291	0.142605	0.191112	0.210006	-0.0719096	-0.191978	0.10129	0.0182039		-0.271413	0.356103	0.533134
413410	M300007537	Ipo7	importin 7	ENSMUSG00000066232	233726		0.855009	0.401487	0.404041	0.832169	0.439323	0.251088	1.235	0.983467	0.780154	1.04785	0.248717	0.372061		0.607792	0.70679	1.30689	1.47849	1.13178	0.200418	0.289348	0.940439	0.448952	0.934697	0.777586	0.127432		1.21349	0.272342	0.486966
413444	M200016211	Agtr2	angiotensin II receptor, type 2	ENSMUSG00000068122	11609		0.211896	0.371155	0.112206	-0.00278824	-0.11687	0.0571396	-0.0523637	-0.207241	0.102075	-1.08963	-0.92958	-0.483955		0.214029	-0.0998549	-0.116329	-1.15752	-2.07332	-0.968665	0.172088	0.0171336	-0.289711	-0.369429	-1.86811	-0.354178		-0.746018	-0.501804	-1.00157
413445	M200012061	Dhcr7	7-dehydrocholesterol reductase	ENSMUSG00000058454	13360		0.0586065	-0.078608	0.0706352	0.030265	0.0262188	-0.0625387	-0.371111	-0.547149	-0.333735	-1.31534	-1.11284	-0.683291		1.06282	1.39831	0.573118	-0.16107	0.448323	0.733526	1.43812	1.33375	0.957901	0.00382278	0.819935	1.20953		-1.01317	-0.539532	-0.427116
413509	M300007588	Was	Wiskott-Aldrich syndrome homolog (human)	ENSMUSG00000031165	22376		-0.0948756	-0.173422	-0.110268	0.486232	0.617953	0.683628	1.15907	0.917506	0.645497	0.31262	-0.0776123	0.432805		0.207297	1.52645	0.24475	1.54034	0.795906	-0.418111	0.542157	0.678231	-0.477711	-0.0422609	-0.0826454	-0.22863		1.2201	0.186927	0.472253
413546	M300007611	Msn	moesin	ENSMUSG00000031207	17698		0.584315	0.503495	0.263036	0.763054	0.616066	0.653808	1.12542	0.363529	0.909337	0.757525	0.393424	0.567499		-0.304208	-0.203807	0.467467	0.360426	1.10633	-0.706244	-0.287299	0.54741	0.303641	1.05496	0.452804	0.564136		0.86428	0.38885	0.607983
413547	M200006127	Msn	moesin	ENSMUSG00000031207	17698		0.749807	0.499423	0.295198	0.693868	0.336279	0.55692	0.939089	0.286278	0.762895	0.899372	0.54519	0.654659		0.0861252	0.536038	0.847414	0.6936	1.04187	-0.877726	0.152697	0.44665	0.650108	0.679314	0.283331	0.279885		0.903891	0.601512	0.766174
413548	M300007610	Msn	moesin	ENSMUSG00000031207	17698		0.821274	0.588382	0.469177	1.47859	1.16551	0.882346	1.03926	0.332318	0.867526	0.42892	0.440715	0.40928		-0.438664	0.854776	0.429498	0.563525	0.710524	-1.57522	0.622758	0.737186	0.0879495	0.824557	0.317206	0.142823		1.25436	0.505028	0.911352
413567	M200009792	Fgf16	fibroblast growth factor 16	ENSMUSG00000031230	80903		1.50301	1.19911	0.894035	1.41173	1.10402	1.14967	1.01962	0.826489	0.559854	0.562692	0.54715	0.192387		1.31021	0.844116	0.677117	0.302057	0.24123	-0.328736	1.05703	0.150857	0	-0.389315	-0.148836	-0.294395		0.306949	0.260216	0.37782
413590	M300007634	Timm8a1	translocase of inner mitochondrial membrane 8 homolog a1 (yeast)	ENSMUSG00000048007	30058		-0.430107	-0.265361	-0.110088	-0.11016	-0.102061	-0.152919	0.173667	0.174633	0.0534208	0.811787	0.725581	0.299849		0.157096	0.234285	0.905789	1.49807	1.60035	0.312415	0.291717	0.836804	1.08294	1.34349	1.24098	0.485511		0.921372	0.214977	-0.15778
413593	M200000401	Gla	galactosidase, alpha	ENSMUSG00000031266	11605		0.574913	0.116812	0.24511	0.534776	0.464078	0.275174	0.750013	0.520981	0.90555	0.572487	0.535691	0.804532		-0.368706	1.60801	0.0199852	-0.715206	0.986802	0.908283	1.06329	1.16951	0.0267296	-0.231491	1.70504	0.0215525		0.529755	0.205462	0.448001
413608	M200001308	N/A	p21 (CDKN1A)-activated kinase 3	ENSMUSG00000031284	18481		0.397886	0.390897	0.2976	-0.00620263	-0.0316344	-0.233931	0.602143	0.775242	0.598679	0.624934	0.733452	0.924713		-0.42402	-0.528769	-0.852407	-0.760704	-0.502728	-1.13728	-0.946875	-0.873738	-1.23967	-1.07552	-1.3888	-1.42716		0.36701	0.947363	0.606292
413645	M300007669	Taf1	TAF1 RNA polymerase II, TATA box binding protein (TBP)-associated factor	ENSMUSG00000031314	270627		0.926098	0.77669	0.59433	0.520991	0.2632	0.37488	0.889371	0.464315	0.661197	-0.0186391	0.0934722	0.309248		0.292902	-0.0925116	-0.301663	-0.261485	-0.0670383	0.376787	0.208183	0.522284	0.206242	-0.369237	0.120114	0.245198		0.764304	0.469063	0.776848
413654	M200005809	Flna	filamin, alpha	ENSMUSG00000031328	192176		0.945644	0.64992	0.418555	0.337231	0.445731	0.295751	0.619518	0.388053	0.197521	0.559241	0.0336178	0.389255		-0.300634	-0.0240353	0.342746	0.236232	0.060558	-0.978055	-0.258793	-0.145603	-0.185701	-0.0761757	-0.339371	-0.653084		0.364447	0.58688	1.08112
413773	M200013584	Nek3	NIMA (never in mitosis gene a)-related expressed kinase 3	ENSMUSG00000031478	23954		0.0644472	-0.0829767	0.0384658	-0.319779	-0.39473	-0.24537	-0.971277	-0.397218	-0.672918	-0.326109	0.183064	-0.131287		-0.175847	-0.411001	-1.44648	-1.01918	-0.356714	0.356019	-0.286529	-0.535249	-0.459511	-0.299527	-0.31368	-0.107365		0.00833987	0.268769	0.0814055
413801	M300007740	Col4a1	procollagen, type IV, alpha 1	ENSMUSG00000031502	12826		0.537827	0.285839	0.369413	0.171161	0.146178	0.0798853	0.54319	0.361158	0.197465	0.939044	0.769819	0.37389		-0.0939721	0.0894825	0.428078	0.58684	0.437014	-0.055147	0.00856851	0.142577	0.246776	0.179391	0.306954	-0.0275691		0.174556	0.423652	0.995849
413806	M300007743	Col4a2	procollagen, type IV, alpha 2	ENSMUSG00000031503	12827		0.0758183	-0.20118	-0.208345	0.795289	0.886967	0.50722	0.238446	-0.28378	-0.32519	-0.136054	-0.263075	0.0969847		-0.220876	0.136835	0.112372	0.0225941	0.333389	-1.21436	0.380792	0.096061	0.11081	0.496608	0.155974	-0.132138		0.0529754	0.551161	0.943362
413826	M200007327	Asb5	ankyrin repeat and SOCs box-containing protein 5	ENSMUSG00000031519	76294		-0.0254105	-0.113073	-0.205208	-0.0612585	0.0684251	0.138716	0.982189	0.657125	0.216025	0.95237	0.418205	0.231566		0.292019	1.32166	1.80808	2.67001	0.755922	-0.27903	0.374733	0.816673	0.0374675	0.418393	-0.189657	-0.155059		1.11151	0.174668	0.403121
413833	M300007759	Dusp4	dual specificity phosphatase 4	ENSMUSG00000031530	319520		2.62452	2.4214	2.04136	1.31081	0.593534	0.648427	1.28909	0.615244	0.589929	0.166263	-0.135785	0.0384049		0.59704	0.308288	-0.0519	0.321442	0.141345	0.0441042	0.785194	-0.455117	0.394504	0.244712	-0.038403	0.234161		0	0	0
413860	M200006222	Adam9	a disintegrin and metallopeptidase domain 9 (meltrin gamma)	ENSMUSG00000031555	11502		0.166513	0.169778	0.152992	0.00635439	-0.0462449	-0.294455	0.612807	0.558701	0.319052	0.508657	0.764435	0.291958		0.141341	0.332438	0.586536	0.109555	0.206845	0.619044	-0.0634157	0.00593712	0.215729	-0.689519	0.0120959	0.280468		0.0207653	0.356962	0.313156
413863	M300007778	Slit2	slit homolog 2 (Drosophila)	ENSMUSG00000031558	20563		0.817904	0.694581	0.390928	0.483741	0.272279	0.484844	0.343345	-0.0541917	0.277513	-0.344515	-0.171655	-0.0158322		-0.239459	-0.123288	-0.34745	-0.776793	-0.447538	-1.41316	0.261529	-0.127178	-0.362306	-0.332137	-0.958854	-0.983972		-0.30785	0.239966	0.459014
413876	M300007788	Fgfr1	fibroblast growth factor receptor 1	ENSMUSG00000031565	14182		0.407577	0.431763	0.128764	1.09128	0.891166	0.528514	0.301211	-0.259922	0.216497	-0.0981692	-0.592791	-0.0486693		-0.31355	0.306069	0.126911	-0.0948877	0.133612	-0.37896	0.319358	0.202524	0.374219	0.729022	0.400455	0.0616895		0.100847	-0.184728	-0.060118
413895	M300007804	Rbm13	RNA binding motif protein 13	ENSMUSG00000031578	234138|67920		0.215275	0.173303	0.242175	0.19621	0.0240578	-0.0603623	0.786902	0.601855	0.532092	1.12963	0.530043	0.406761		0.383033	0.484565	1.07215	1.29705	1.10188	0.00503991	0.28469	0.293413	0.970366	0.960059	1.04548	0.307693		1.59353	0.275734	0.58219
413905	M200003092	Rbpms	RNA binding protein gene with multiple splicing	ENSMUSG00000031586	19663		-0.182715	-0.131988	-0.201453	-0.0287321	-0.0829632	-0.0940214	0.692714	0.678162	0.556032	0.981524	0.684476	0.529583		-0.432589	-0.359781	-0.344723	-0.519575	-0.923523	-1.16036	-0.296844	-0.439217	-1.60862	-0.634434	-0.898871	-1.09804		0.791613	0.68147	0.42762
413920	M200006850	Sc4mol	sterol-C4-methyl oxidase-like	ENSMUSG00000031604	66234		0.253625	-0.0153807	0.228182	0.362341	0.154895	0.303426	0.682371	0.663621	0.582764	-0.393992	-0.531851	-0.479283		1.55279	2.09541	1.99035	0.821341	1.8333	1.85417	1.59496	1.80845	2.17263	0.296288	1.13546	1.88677		0.234598	-0.47194	-0.397091
413945	M200013908	Anxa10	annexin A10	ENSMUSG00000031635	26359		0.101528	-0.199295	0.159981	-0.103434	-0.197864	0.15816	0.675115	0.580669	0.595758	1.56853	1.1529	0.63546		-0.0762881	-0.323237	0.671865	0.334535	0.485173	0.120718	-0.366218	0.372177	-0.352562	0.60324	-0.00134468	0.223984		1.1075	0.0671812	-0.3691
413948	M300007834	N/A	palladin, cytoskeletal associated protein	ENSMUSG00000058056	72333		0.107463	-0.157222	-0.113519	0.876744	0.785881	0.485904	1.17971	0.382943	0.55561	0.189009	-0.102685	0.219791		0.0670352	1.16048	0.569096	0.225519	-0.748524	-1.07804	0.493686	0.627027	-0.287061	0.444787	-0.774665	-0.607971		0.718585	0.284183	0.955062
413949	M300007831	N/A	palladin, cytoskeletal associated protein	ENSMUSG00000058056	72333		0.370065	-0.162566	-0.225156	1.08352	1.09965	0.576088	1.50091	1.06601	0.845003	0.630673	-0.0046229	0.528569		0.487598	1.004	1.00213	0.452489	-0.8651	-1.13899	0.352024	0.584339	-0.179988	-0.604991	-1.62954	-1.34682		0.574792	0.492035	0.657392
413952	M300007835	N/A	palladin, cytoskeletal associated protein	ENSMUSG00000058056	72333		0.255308	-0.123214	-0.115991	0.985389	1.04873	0.434882	1.48734	1.25581	0.734335	0.513506	-0.104887	0.598971		0.424167	1.24937	0.769282	0.563226	-0.863313	-1.50189	0.0165277	0.508029	0.0119729	-0.606256	-1.51695	-1.54874		0.713875	0.44649	0.724764
413956	M200006301	Cbr4	carbonyl reductase 4	ENSMUSG00000031641	234309|674530		-0.0559294	0.0311416	0.070935	-0.304829	-0.217919	-0.259522	-0.605401	-0.283575	-0.202492	-0.76306	-0.371668	-0.359151		-0.473807	0.119026	-1.1481	-1.37072	-0.638439	0.248477	-0.414694	-0.451114	-0.801356	-0.187576	-0.412654	0.155872		-0.759159	-0.32475	-1.12409
413982	M300007848	Abce1	ATP-binding cassette, sub-family E (OABP), member 1	ENSMUSG00000058355	24015		0.228706	0.201833	0.199717	0.0325705	-0.0431617	0.034437	0.298897	0.273009	0.290058	0.75791	0.751809	0.514031		0.0837243	0.0352087	0.354377	0.647223	0.693435	0.0513465	-0.0903055	-0.192998	0.5799	0.556269	0.287561	-0.157857		0.533403	0.22296	0.588731
413983	M200003364	Smad1	MAD homolog 1 (Drosophila)	ENSMUSG00000031681	17125		0.29812	0.326569	0.141868	0.0706478	-0.13311	-0.0162784	1.0518	0.820438	0.793733	0.965037	0.951163	0.296084		0.67592	0.935114	1.22282	0.621916	0.767673	0.715249	0.666762	1.09877	1.00243	0.0522274	0.363362	0.153364		0.529009	0.432672	0.487755
414005	M200001721	Il15	interleukin 15	ENSMUSG00000031712	16168		0.0190777	-0.0833673	0.0126409	-0.240982	-0.279082	-0.245569	-0.857626	-0.702429	-0.630802	-0.649325	-0.331736	-0.261574		-0.570199	-1.8091	-1.63975	-1.65867	-1.38717	-0.16531	-1.10849	-1.59635	-1.30313	-1.13514	-0.488843	-0.207151		-1.2538	-0.643716	-1.54381
414055	M300007886	N/A	nudix (nucleoside diphosphate linked moiety X)-type motif 7	ENSMUSG00000031767	67528		-0.389895	-0.10004	-0.11397	-0.569407	-0.539799	-0.447367	-1.79234	-1.25918	-1.00103	-0.538172	0.0646983	-0.169993		-0.681231	-1.98809	-1.51554	-0.869313	-0.392503	0.00734083	-0.548816	-1.19275	-1.13777	-0.104358	-0.589374	0.0929987		-0.53806	-0.2647	-1.1348
414058	M200006352	Herpud1	homocysteine-inducible, endoplasmic reticulum stress-inducible, ubiquitin-like domain member 1	ENSMUSG00000031770	64209		0.345215	0.252373	0.29915	0.0688158	0.0837516	0.255462	-0.777469	-0.602216	-0.545612	-1.58214	-1.23125	-0.773473		-0.756242	-1.23417	-1.42915	-1.35249	-0.700238	-0.0398142	-0.459752	-1.3056	-1.40294	-0.859262	-0.105635	0.0209224		-1.25584	-0.134133	-0.737221
414072	M200001237	Cx3cl1	chemokine (C-X3-C motif) ligand 1	ENSMUSG00000031778	20312		0.246839	0.201148	0.0174004	0.41387	0.327686	0.166545	1.26442	0.875523	0.71078	1.72809	0.870654	1.1208		0.291779	1.4587	1.77398	1.91626	1.45355	-0.80973	0.381026	1.243	1.09923	0.958235	0.315349	-0.198408		1.93514	0.50458	1.77439
414076	M200006290	Coq9	coenzyme Q9 homolog (yeast)	ENSMUSG00000031782	67914		-0.148577	-0.206468	-0.145387	-0.259626	-0.261021	-0.111032	-0.857894	-0.552491	-0.39251	-0.64671	-0.490297	-0.348071		-0.353601	-1.05709	-0.97204	-0.954169	-0.786513	0.121211	-0.190606	-0.379261	0.283585	-0.295754	-0.550643	-0.115915		-0.620997	-0.361833	-0.608059
414107	M200005011	Fbxo31	F-box protein 31	ENSMUSG00000031811	76454		-0.289427	-0.293963	-0.105317	-0.241168	-0.0949753	-0.136477	-1.07987	-0.917511	-0.745448	-0.591748	-0.400985	-0.092197		0.00992466	-0.888872	-1.44924	-0.563137	0.182517	0.530713	-0.346574	-0.650568	-0.235668	0.492461	0.0575769	0.348216		-0.448529	-0.219609	-0.663411
414129	M200003200	Pik3r2	phosphatidylinositol 3-kinase, regulatory subunit, polypeptide 2 (p85 beta)	ENSMUSG00000031834	18709		-0.21563	0.0338108	0.0702814	0.156768	0.214625	0.0472214	-0.390746	-0.441785	-0.347608	-0.980991	-1.02384	-0.580681		-0.0972251	-0.0738433	-0.18814	-1.01989	-0.139486	0.19595	-0.0892061	-0.0155684	-0.239294	-0.65329	0.154259	0.282049		-0.858993	-0.421446	-0.623027
414134	M300007930	Rab3a	RAB3A, member RAS oncogene family	ENSMUSG00000031840	19339		-0.11962	-0.125652	-0.0099602	-0.0889549	-0.29909	0.104	-0.985331	-0.799657	-0.613521	-0.462911	-0.14361	-0.153616		-0.186932	-1.07195	-1.13556	-0.46831	0.188547	0.248033	0.136237	-1.39261	-0.978086	-0.446706	-0.554776	-0.522865		-0.649177	-0.171566	-0.620477
414157	M300007940	Dctn1	dynactin 1	ENSMUSG00000031865	13191		0.164434	0.288669	0.127541	0.86067	1.14708	0.56933	0.0826512	-0.220702	0.0534843	-0.77425	-0.967857	-0.183908		-0.219557	0.63513	-0.298237	-0.906986	-0.156983	-0.455547	0.325888	-0.0923906	-0.780125	0.124943	-0.284565	0.0423157		-0.587591	0.148406	-0.163189
414228	M300007981	Ankrd49	ankyrin repeat domain 49	ENSMUSG00000031931	56503		-0.494808	-0.379702	-0.268531	-0.578259	-0.217769	-0.413505	-0.0481458	0.0294976	-0.0702505	0.59966	0.444766	0.369164		0.0279971	-0.33751	0.395229	0.72299	0.83397	0.269448	-0.485511	-0.340941	0.568841	1.03129	0.0383342	-0.07963		0.589909	0.0962494	0.0910294
414237	M200012066	4931406C07Rik	RIKEN cDNA 4931406C07 gene	ENSMUSG00000031938	70984		-0.141607	-0.0407089	-0.0377546	0.0165883	-0.0335412	-0.228287	-0.334864	-0.254912	-0.312512	-1.11869	-0.788702	-0.535013		-0.0410165	0.0272156	-0.43435	-0.735087	-0.944694	-0.270974	-0.215197	-0.106753	-0.668673	-0.839749	-0.661041	-0.490264		-0.563369	-0.24701	-0.658527
414257	M300007998	Aars	alanyl-tRNA synthetase	ENSMUSG00000031960	234734		0.51586	0.166509	0.292724	1.02134	0.881394	0.552508	0.442963	0.205826	0.106677	-0.588182	-0.451755	-0.199134		0.0231187	0.320226	-0.165672	0.121214	0.216193	-0.271573	0.786199	0.128403	0.940255	-0.100223	0.00330785	-0.00207953		-0.618375	-0.286357	-0.363952
414258	M200006884	N/A	N/A	N/A	N/A		-0.0240517	-0.0799578	0.0435383	-0.0424097	-0.0614436	-0.178339	-0.0297698	0.100537	-0.104308	0.684168	0.732688	0.396114		-0.0164252	-0.335671	0.784695	1.02116	0.653085	0.707506	0.0312565	0.0681627	1.05562	0.720448	0.881236	0.721802		0.579377	0.248985	0.35826
414272	M200013335	Acta1	actin, alpha 1, skeletal muscle	ENSMUSG00000031972	11459		1.58085	1.11933	1.05984	1.42827	1.30278	0.978371	2.72703	2.77489	2.34558	3.16422	2.75462	2.14008		1.01853	1.56574	1.8642	2.44319	1.91836	-1.23318	0.735054	0.452076	-0.101066	0.247447	-0.118316	-2.86987		2.66449	2.41281	2.53077
414282	M200004507	Arv1	ARV1 homolog (yeast)	ENSMUSG00000031982	68865		-0.163428	-0.049919	-0.187979	-0.251319	-0.189407	-0.316144	0.287258	0.283237	0.13277	0.778113	0.748211	0.232734		-0.163461	-0.195667	0.732319	0.719417	0.897886	0.324655	0.109763	-0.114644	0.698025	0.379371	0.173406	-0.222278		0.747994	0.0841425	0.43394
414283	M300008010	2310022B05Rik	RIKEN cDNA 2310022B05 gene	ENSMUSG00000031983	69551		0.419631	0.366989	0.0960725	0.609244	0.575285	0.660795	0.691988	0.399145	0.594928	0.422093	0.293391	0.475407		-0.0188855	0.0613841	-0.188156	-0.30815	-0.196299	-0.805214	0.701236	0.282592	-0.196435	-0.176136	-0.313319	-0.764504		0.552321	0.698173	0.857142
414300	M200000771	Birc3	baculoviral IAP repeat-containing 3	ENSMUSG00000032000	11796		0.154689	0.367211	0.128892	-0.215811	-0.259732	-0.377685	0.639064	0.651875	0.450579	0.244942	0.25078	-0.0156083		0.172423	0.597028	0.480681	0.545603	0.366272	0.725439	-0.0993529	-0.305231	-0.0266338	0.211892	0.118814	0.35083		0.541322	0.265182	0.653346
414308	M200014111	Sesn3	sestrin 3	ENSMUSG00000032009	75747		-0.0553303	0.133969	0.0173955	0.168327	0.194647	0.0848074	-0.446419	-0.392716	-0.324211	-1.04234	-1.04787	-0.485666		-0.260878	-0.405001	-0.773016	-1.5996	-1.02737	0.411952	-0.5196	-0.530521	-1.06295	-1.1794	-0.865653	-0.397463		-0.303972	-0.393178	-1.06866
414309	M200003187	N/A	ubiquitin specific peptidase 2	ENSMUSG00000032010	53376		0.391391	0.304361	0.182079	0.379221	0.140206	0.0729059	2.18602	1.50705	1.56311	1.59936	0.84758	0.674584		0.993299	1.00506	2.20301	1.12072	0.432585	-0.547082	0.826527	1.04378	2.22862	-0.38166	-0.575213	0.372008		2.33713	1.74106	0
414325	M300008031	9030425E11Rik	RIKEN cDNA 9030425E11 gene	ENSMUSG00000032024	71566		-0.173536	-0.180663	-0.116422	0.0962532	0.116409	-0.268399	-0.299766	-0.212907	-0.172411	-1.02328	-0.967232	-0.567254		-0.0653792	-0.176476	-0.357917	-0.238808	-0.350949	-0.310722	-0.171889	-0.713861	-0.510562	-0.55072	-0.643493	-0.749934		-0.488523	-0.423052	-0.540848
414350	M300008047	Rdx	radixin	ENSMUSG00000032050	19684		-0.151093	-0.136816	-0.227102	0.508606	0.509592	-0.0625246	-0.195258	-0.127684	-0.403869	-1.01373	-1.10553	-0.10949		0.377329	-0.578856	-0.271681	0.0459805	-0.376717	-0.163322	-0.0123132	-0.134586	-0.164541	-0.454719	-0.456805	-0.67222		0.0887981	0.1078	-0.391616
414381	M200000759	Tagln	transgelin	ENSMUSG00000032085	21345		0.319859	0.134177	0.128165	0.0422244	0.0630603	-0.013034	0.865215	0.851508	0.675935	1.30277	0.784048	0.534063		0.30349	-0.108552	0.768312	0.215132	0.261926	-1.16347	-0.107068	0.272629	0.111465	0.456072	-0.0752524	-0.986927		1.04936	0.832575	0.541927
414399	M200009955	Ddx6	DEAD (Asp-Glu-Ala-Asp) box polypeptide 6	ENSMUSG00000032097	13209		0.278929	0.019834	0.0197416	1.25497	1.08187	-0.132008	-0.0863672	0.095354	-0.158477	-0.852355	-0.904429	0.115611		0.260531	-0.34963	-0.0897398	0.0793004	0.466994	-0.036696	-0.16084	-0.100961	-1.07301	0.128539	0.104421	-0.473528		0.683297	0.566762	0.000826492
414403	M300008072	N/A	pleckstrin homology-like domain, family B, member 1	ENSMUSG00000048537	102693		0.284715	0.286587	0.229896	0.773925	0.693565	0.324934	0.678193	0.208973	0.284399	0.441203	0.181276	0.475183		-0.140774	-0.0566882	0.936794	0.481748	0.395075	-0.0863744	0.366229	0.480921	0.532931	0.484826	-0.133946	0.245726		0.0732472	0.139697	0.622674
414489	M200013477	Sltm	SAFB-like, transcription modulator	ENSMUSG00000032212	66660		0.16769	0.233452	-0.0304778	0.648799	0.859404	-0.0286501	-0.0689634	0.01533	-0.0473105	-0.680753	-0.622316	0.0976044		0.131248	0.427741	-0.256473	0.504419	0.403193	-0.184684	-0.267266	-0.174951	-0.778253	0.166649	0.185697	-0.0757622		-0.0171409	-0.469028	-0.320303
414500	M200008417	Myo1e	myosin IE	ENSMUSG00000032220	71602		0.0390977	-0.120994	-0.0929341	-0.138277	-0.182586	-0.113044	0.899013	0.711847	0.530606	1.15344	1.0444	0.511931		0.33434	0.390504	0.872637	0.725591	0.158294	-0.107796	0.40328	0.501128	0.843696	0.155263	-0.183555	-0.170466		0.365118	0.491404	0.945017
414501	M300008128	Myo1e	myosin IE	ENSMUSG00000032220	71602		0.118009	-0.00132929	0.0561165	0.835582	0.548486	0.397301	0.933135	0.506638	0.717319	0.485971	0.198764	0.489634		0.181261	0.397948	0.941573	0.315783	-0.00635663	-1.11615	0.567025	0.245719	0.425661	0.653228	0.188148	-0.290299		0.85986	0.630787	0.784088
414502	M200009981	Myo1e	myosin IE	ENSMUSG00000032220	71602		0.213651	0.0137104	-0.0629204	1.46942	1.1747	0.430161	1.07813	0.429262	0.866779	0.245785	0.167228	0.38303		0.293863	0.499621	0.972928	0.350058	0.18169	-1.0102	0.721172	0.336344	0.292224	0.408968	-0.0971065	-0.137363		1.17951	0.690328	1.06467
414520	M300008142	Zfp810	zinc finger protein 810	ENSMUSG00000066829	235050		-0.0122225	-0.0526874	-0.00149369	-0.457131	-0.551794	-0.39831	-1.07517	-0.809742	-0.299114	-0.982085	-0.648907	-0.393792		-0.337835	-0.640889	-0.906938	-0.873218	-0.784944	-0.0662077	-0.35522	-0.647584	-0.482752	-0.0527269	-0.359738	-0.192916		-1.00376	-1.29134	-0.738425
414521	M300008144	Zfp810	zinc finger protein 810	ENSMUSG00000066829	235050		-0.0315814	-0.172581	-0.100732	-0.29631	-0.325586	-0.312443	-1.4453	-0.742645	-0.0906134	-1.1014	-0.67487	-0.50703		0.202462	0.220729	-0.352977	-1.02576	-0.513123	-0.347633	-0.415695	-0.263715	-0.335391	-0.901901	-0.0785764	-0.22274		0	-0.316788	-0.969507
414530	M300008150	Anp32a	acidic (leucine-rich) nuclear phosphoprotein 32 family, member A	ENSMUSG00000032249	11737		-0.413266	0.491813	-0.383922	-0.0424367	-0.0158058	-0.00390801	-0.595001	-0.392559	-0.399755	-0.82618	-1.29803	-0.848137		1.55625	-2.14838	1.09748	1.01146	0.216621	0.584394	-1.51448	-1.74421	-0.771316	-0.0689806	-1.84464	0.410991		-0.709594	-0.154503	-0.862617
414539	M200004644	4930431B11Rik	RIKEN cDNA 4930431B11 gene	ENSMUSG00000032258	75782		0.162741	0.0685656	-0.0076865	-0.0150304	-0.0260337	0.144652	-0.607572	-0.486673	-0.397416	-0.548363	-0.113742	-0.284255		-0.120144	-0.806282	-0.962098	-0.801156	-0.915377	-0.0652922	-0.0687683	-0.775262	-0.974507	-0.418356	-0.321371	-0.0301866		-1.10951	-0.574897	-0.268485
414545	M300008155	N/A	N/A	ENSMUSG00000032265	212943		-0.244806	-0.262164	-0.356066	-0.125875	-0.0537924	-0.202925	-0.0210978	0.303842	0.400734	-0.647669	-0.568721	-0.495556		-0.137675	-0.37373	-1.22019	-2.33125	-2.15875	-1.56052	-0.718061	-0.31315	-1.07426	-1.88814	-2.25588	-1.66015		-1.48657	-0.495169	-0.890401
414555	M200012512	Idh3a	isocitrate dehydrogenase 3 (NAD+) alpha	ENSMUSG00000032279	67834		0.0247248	-0.0783536	0.059258	-0.0730437	0.00511236	0.00138881	0.584081	0.54511	0.520184	1.06448	0.803557	0.720644		-0.131468	0.284765	0.294989	0.347564	0.642979	-0.720155	-0.097536	-0.286416	0.229703	0.261855	0.32844	-0.167881		1.01012	0.474355	0.681253
414562	M200003153	Imp3	IMP3, U3 small nucleolar ribonucleoprotein, homolog (yeast)	ENSMUSG00000032288	330053|102462		-0.338762	-0.0464522	-0.0806799	0.0507359	0.119124	0.0525927	-0.681818	-0.765359	-0.424416	-0.42263	-0.398549	-0.37203		0.444217	0.0339123	0.369066	0.541935	1.32319	1.24901	0.180479	0.192121	0.593985	0.98677	1.19973	0.952722		-0.121838	-0.149732	-0.433722
414601	M300008187	Ubl7	ubiquitin-like 7 (bone marrow stromal cell-derived)	ENSMUSG00000055720	69459		-0.403433	-0.436974	-0.320938	-0.416171	-0.124997	-0.214217	-0.556144	-0.496669	-0.591111	-0.488606	-0.250301	-0.7361		-0.405813	0.0616352	-0.0850835	-0.774895	-0.208397	0.31477	-0.010353	-0.183696	-0.153635	-0.457524	-0.298909	0.171		-0.640941	-0.305731	-0.500494
414610	M300008192	Col12a1	procollagen, type XII, alpha 1	ENSMUSG00000032332	12816		1.1578	0.908402	0.520458	0.224282	0.300945	0.118458	0.485009	0.14045	0.122003	0.24277	0.121584	0.170856		-0.278684	0.0469768	0.424945	-0.0179416	-0.125721	0.00945838	0.551682	0.155953	-0.113171	0.257954	-0.362426	-0.0308683		-0.35326	0.807561	0.920517
414612	M300008193	Col12a1	procollagen, type XII, alpha 1	ENSMUSG00000032332	12816		1.34471	1.05269	0.764137	-0.104011	-0.0486422	-0.406955	0.455929	0.238746	0.148704	0.544971	0.417032	0.268455		-0.0669921	0.160794	0.965968	-0.000403381	-0.128193	0.00419288	0.283709	0.0260074	0.0380832	-0.2622	0.10635	-0.0678228		-0.542672	0.67451	1.0495
414621	M300008199	Hcn4	hyperpolarization-activated, cyclic nucleotide-gated K+ 4	ENSMUSG00000032338	330953		0.0926021	-0.0529474	0.0685736	0.0203904	-0.0148535	0.213885	0.335919	0.282617	0.228166	0.777665	0.553122	0.217758		0.492325	-0.0324194	0.322171	0.0838152	0.0532731	-0.15057	0.0500307	0.363156	0.148586	-0.100731	-0.176704	-0.140767		0.159007	0.0703187	0.245453
414659	M300008225	Tpm1	tropomyosin 1, alpha	ENSMUSG00000032366	22003		0.730406	0.671167	0.523362	0.364153	0.242859	0.0551336	1.2804	0.842851	1.06464	1.37174	1.10636	0.932626		-0.206133	0.000580986	0.165816	0.20156	0.274143	-1.49829	-0.261412	-0.112827	-0.574325	-0.0755327	-0.110747	-1.36107		1.08674	0.585513	0.803959
414660	M300008223	Tpm1	tropomyosin 1, alpha	ENSMUSG00000032366	22003		0.501683	0.362247	0.31547	0.263998	0.298414	0.119264	0.727228	0.710916	0.250121	1.00021	0.977878	0.751245		0.0226934	0.0146997	-0.0402404	0.29987	-0.0154329	-1.42805	-0.256201	-0.164981	-0.0103348	-0.467691	-0.612249	-1.5786		0.807694	0.753749	0.670899
414662	M300008222	Tpm1	tropomyosin 1, alpha	ENSMUSG00000032366	N/A		0.984973	0.58654	0.39572	0.569613	0.413982	0.112607	1.69302	1.26053	1.24697	1.84794	1.46978	1.13527		0.244961	0.522605	0.604169	0.961718	0.368063	-2.06077	-0.0341042	0.360782	-0.159126	0.360477	0.0912288	-1.57383		1.88202	1.11847	1.33023
414664	M300008226	Plscr1	phospholipid scramblase 1	ENSMUSG00000032369	331000		0.0227167	0.00597092	0.282516	0.194823	0.330949	0.0767409	-0.263716	-0.293548	-0.111218	-0.65929	-0.777885	-0.444138		-0.130301	0.16504	0.447258	0.299756	0.190942	0.00541062	-0.457112	-0.154691	-0.617724	0.255679	0.960521	1.14215		0.0375711	-0.0916665	-0.250514
414665	M200009964	Lactb	lactamase, beta	ENSMUSG00000032370	80907|677144		-0.133834	-0.251903	-0.180853	-0.222453	-0.114757	-0.201617	0.78288	0.794267	0.633717	0.746204	0.568554	0.181903		0.225419	0.436544	1.00293	0.160818	0.32515	0.137272	0.148467	0.39394	0.83203	0.403625	-0.198852	-0.590858		0.448289	0.352956	0.315072
414681	M200006350	Rbpms2	RNA binding protein with multiple splicing 2	ENSMUSG00000032387	71973		-0.0121679	0.122824	0.126459	-0.139698	0.00618437	-0.0855284	0.609451	0.420824	0.522945	0.899475	0.7867	0.480893		0.575476	0.76277	0.666799	0.907032	0.982049	-0.147684	0.599753	0.744486	0.202186	0.319788	0.0879343	0.108904		0.566987	0.475271	0.634569
414692	M200004778	Snapc5	small nuclear RNA activating complex, polypeptide 5	ENSMUSG00000032398	330959		-0.122295	-0.0795051	-0.01919	-0.0313758	-0.0342811	-0.0536746	-0.191961	-0.0306319	0.0896346	-0.691235	-0.645324	-0.256157		-0.260364	-0.00961876	0.0795825	-1.29065	-0.656172	-0.12962	-0.333073	-0.30066	-0.509601	-0.328931	-0.523463	-0.16164		0.188279	0.0546674	-0.230903
414708	M200013064	Rasa2	RAS p21 protein activator 2	ENSMUSG00000032413	114713		0.213461	0.140593	0.04986	0.297486	0.223793	0.00912347	0.69612	0.756024	0.510873	0.753556	0.277334	0.311683		0.418687	1.05934	1.23006	1.21884	0.854199	-0.0832171	0.184011	0.773531	1.48242	0.624302	0.441295	0.276025		1.45045	0.463026	0.690371
414766	M300008277	Ptgs2	prostaglandin-endoperoxide synthase 2	ENSMUSG00000032487	19225		3.04108	2.70293	2.19037	2.87124	2.44693	2.17142	3.67481	3.13979	2.42223	1.51141	0.19094	-0.090422		4.85771	5.35138	5.2212	3.88493	3.19672	-0.243904	4.32183	3.8467	4.20396	2.48209	1.09969	0.155621		2.93396	0.936773	1.77492
414781	M200008265	Trib1	tribbles homolog 1 (Drosophila)	ENSMUSG00000032501	211770		2.28016	1.97559	1.63632	2.88441	2.78494	2.07703	3.76206	3.1372	2.54221	2.18422	1.17548	0.844063		3.56738	4.06292	3.3566	2.63394	1.70718	0.542083	2.99787	2.99289	2.32117	1.42029	0.640938	0.00572489		2.70598	1.29693	1.96483
414790	M200013247	Myd88	myeloid differentiation primary response gene 88	ENSMUSG00000032508	17874		0.237362	0.222941	0.122928	0.274104	0.118937	0.254558	0.76734	0.78928	0.642186	0.476462	0.204314	0.0645741		0.252581	0.291947	-0.152884	0.203463	0.176324	-0.0462807	0.12963	-0.0103037	-0.569915	-0.0884703	-0.537854	-0.41188		0.390062	0.518786	0.429806
414796	M300008288	Axud1	AXIN1 up-regulated 1	ENSMUSG00000032515	215418		1.23102	0.86786	0.701555	1.65004	1.10608	1.13333	1.61325	1.01971	0.699494	-0.0247413	-0.33501	-0.128097		2.34993	2.37797	1.28451	1.23087	0.0471773	-0.0288868	3.16144	1.47652	-0.410523	0.155403	-0.0901579	-0.130656		0.777646	0.327956	0.508421
414812	M200004067	Amotl2	angiomotin like 2	ENSMUSG00000032531	56332		0.828151	0.817114	0.538603	0.13639	0.0164868	0.230876	0.882512	0.820576	0.66815	0.949822	0.672259	0.363063		-0.312392	-0.186693	0.36122	-0.0142349	0.165759	-0.208032	-0.198663	-1.00013	-0.375546	-0.577154	-1.24227	-0.502955		0.232345	0.255149	0.472386
414829	M300008304	Zfp105	zinc finger protein 105	ENSMUSG00000057895	22646		-0.338639	-0.258386	-0.0688925	-0.834271	-0.59511	-0.687422	-0.469209	-0.112708	-0.241622	0.0460139	0.138914	-0.0987496		-0.641959	0.399588	0.140993	0.0462492	-0.1404	0.345361	-0.653767	-0.164383	0.300936	0.149194	-0.260725	-0.179271		0.0822975	-0.0262556	-0.389294
414852	M300008322	Gnai2	guanine nucleotide binding protein, alpha inhibiting 2	ENSMUSG00000032562	636805|14678		-0.255212	-0.107134	-0.116253	0.542646	0.596643	0.0688193	-0.197823	-0.373173	-0.301319	-0.879739	-1.09304	-0.313097		-0.0387349	-0.0990398	-0.052473	-0.433103	-0.280579	-0.666277	-0.0685836	-0.0623356	-1.27777	-0.481192	-0.470513	-0.240015		-0.239165	0.0396534	-0.1902
414855	M300008324	Nudt16	nudix (nucleoside diphosphate linked moiety X)-type motif 16	ENSMUSG00000032565	75686		-0.167616	-0.127874	0.0408696	-0.319957	-0.433002	-0.228053	-0.914133	-0.57062	-0.329171	-0.341934	-0.421169	-0.183986		-1.02378	-1.05013	-1.2415	-0.774087	-0.678649	-0.0880555	-0.917282	-1.03819	-0.645205	-0.682391	-0.769382	-0.14946		-0.805829	-0.0858613	-0.606491
414879	M200000155	Traip	TRAF-interacting protein	ENSMUSG00000032586	22036		0.28065	0.200247	0.101706	0.236466	0.115287	0.292472	0.866567	0.682936	0.569721	0.718269	0.48756	0.525883		-0.314962	0.0773602	0.213028	-0.0042344	-0.925237	-1.30813	0.470917	0.259384	0.177563	-0.478525	-0.690917	-0.82725		0.586128	0.930104	1.08149
414894	M200002928	Nicn1	nicolin 1	ENSMUSG00000032606	66257		-0.0793386	-0.00738697	-0.109241	-0.0978758	-0.0997119	0.0254289	-0.422239	-0.349188	-0.205272	-1.2583	-1.10244	-0.657198		-0.281828	-0.147822	-1.15185	-1.10926	-1.35838	-0.419405	-0.156281	-0.486234	-0.354923	-0.758398	-0.503181	-0.347304		-0.74926	-0.427165	-0.982724
414897	M200009669	Klhdc8b	kelch domain containing 8B	ENSMUSG00000032609	78267		-0.0114424	-0.0223381	-0.0311052	-0.268075	-0.284892	-0.171909	-0.767125	-0.67134	-0.630397	-0.721565	-0.523523	-0.371205		-0.351846	-0.468169	-0.877822	-1.09596	-1.21512	0.210413	-0.139661	-0.507451	-0.784469	-0.88884	-0.60954	-0.0923025		-1.88305	-0.557914	-0.616378
414904	M200006695	Arpc5	actin related protein 2/3 complex, subunit 5	ENSMUSG00000008475	67771|629364		0.295603	-0.0536962	0.265481	0.000592634	0.3316	-0.132439	0.816089	0.863153	0.648669	1.09129	0.811974	0.591703		0.117492	-0.289658	0.480397	0.363166	0.0961315	-1.00376	-0.223985	-0.0916095	-0.238842	-0.15818	-0.718503	-1.1229		0.977667	0.507597	0.766028
414913	M300008355	Thsd7a	thrombospondin, type I, domain containing 7A	ENSMUSG00000032625	330267		0.364965	0.123884	0.268726	0.934883	0.911761	0.150028	0.230484	0.30056	0.0398003	-0.779068	-0.973379	-0.119221		0.102206	-0.108434	0.269382	-0.196972	-1.57102	-0.42679	0.0365476	-0.100357	0.672654	-1.07217	-1.3932	-0.645007		-0.34917	0.0709736	0.140643
414918	M300008359	Atxn2l	ataxin 2-like	ENSMUSG00000032637	233871		0.751089	0.315549	0.337912	0.365812	0.513959	0.502826	0.507922	0.314731	0.247488	0.127727	-0.0276329	0.126752		0.160094	0.882279	0.605214	-0.0553215	-0.255724	0.388256	0.889421	0.353964	-0.448046	-0.135706	-0.465425	0.0961723		-1.23207	-0.395827	0.336304
414921	M300008361	Fhl3	four and a half LIM domains 3	ENSMUSG00000032643	14201|640607		0.0890346	-0.0647522	-0.0419986	0.510854	0.444973	0.468493	0.883329	0.519717	0.569005	0.638172	0.00282662	0.0977954		0.776632	1.72771	1.72454	1.62576	0.965739	0.336154	1.44115	1.62132	1.19796	0.689225	0.672053	0.718998		0.940034	0.364938	0.98704
414950	M200002712	Cd59a	CD59a antigen	ENSMUSG00000032679	12509		0.278072	0.349285	0.203376	0.184021	0.0374104	0.17716	0.800514	0.552791	0.839568	1.06278	0.820928	0.641004		-0.263133	-0.177411	0.350786	0.0919191	0.482258	-0.336396	-0.53405	-0.280731	-0.420259	0.0255961	-0.218323	-0.24974		0.849582	0.681744	0.373502
414960	M300008394	Ankrd15	ankyrin repeat domain 15	ENSMUSG00000032702	107351		0.805651	0.577558	0.383951	0.200462	0.0584128	0.0821579	0.952591	0.999906	0.73803	0.354096	0.401562	-0.157943		0.774212	0.380316	0.740003	0.412532	0.213021	0.610648	0.314293	-0.246214	-0.266941	0.0802733	-0.0382884	0.46632		-0.30816	0.205	-0.404867
414966	M300008398	2810474O19Rik	RIKEN cDNA 2810474O19 gene	ENSMUSG00000032712	67246		0.0565458	-0.0146449	-0.157753	0.889475	0.835206	0.137268	0.164658	0.232029	0.173371	-0.579755	-0.912558	0.0223924		-0.0638029	-0.515208	-0.166179	0.151687	-0.425999	-0.619625	-0.425071	-0.901543	-1.16446	-0.785993	-1.22831	-0.654759		0.424764	0.144832	-0.0718727
414969	M300008400	N/A	tribbles homolog 3 (Drosophila)	ENSMUSG00000032715	228775		-0.112181	-0.141181	0.00599278	-0.154762	-0.0268735	-0.0499793	-0.749025	-0.601874	-0.495493	-0.857245	-0.789921	-0.694059		-0.875886	-1.11312	-0.246031	-1.34227	-0.243305	0.243987	-1.19597	-1.13687	-2.12474	-0.890695	-0.418882	-0.20567		-2.46229	-0.815362	-1.1366
414973	M300008403	Abtb2	ankyrin repeat and BTB (POZ) domain containing 2	ENSMUSG00000032724	99382		0.221681	0.266004	0.208426	-0.0406142	-0.131242	0.0849047	0.838906	0.312879	0.16299	0.738489	0.253107	0.340628		-0.320733	-0.753693	0.440819	-0.0380843	-0.146604	-0.175971	-0.0760138	-0.347463	0.510945	-0.222104	-0.4248	-0.195769		0.0910186	-0.0748098	-0.0481517
415035	M200012010	Srxn1	sulfiredoxin 1 homolog (S. cerevisiae)	ENSMUSG00000032802	76650		0.0448888	-0.0448646	0.00352257	0.269342	0.156276	0.141404	0.57868	0.160017	0.149507	0.70722	0.352113	0.249067		-0.0360174	0.180656	0.584885	0.735244	-0.0224362	-0.741663	0.0766946	0.582567	0.879159	1.15207	-0.144844	-0.224777		0.935408	-0.0141726	0.233028
415036	M200006310	Cdv3	carnitine deficiency-associated gene expressed in ventricle 3	ENSMUSG00000032803	384087|433790|236069|321022		0.089512	0.0684343	0.176742	-0.0215902	0.0474165	-0.0392873	0.467231	0.517405	0.440963	0.911131	0.540193	0.58828		0.346086	0.348914	0.476496	0.774914	0.533418	-0.456056	0.0461067	0.514756	0.299557	0.392171	0.114942	-0.143729		0.874355	0.23103	0.37041
415062	M200006262	D10Jhu81e	DNA segment, Chr 10, Johns Hopkins University 81 expressed	28295	28295		-0.419488	-0.240218	-0.185075	-0.376209	-0.253731	-0.441291	-0.635496	-0.451102	-0.424009	-0.810358	-0.555512	-0.516068		-0.125458	0.252107	-0.19256	-0.88567	-0.622369	0.191801	-0.21915	-0.139167	0.000948421	-0.228943	-0.261939	-0.315894		-0.791486	-0.260992	-0.672765
415072	M200013416	Zswim6	zinc finger, SWIM domain containing 6	ENSMUSG00000032846	67263		0.250142	-0.0148499	0.304761	0.335447	0.649319	0.385709	2.15705	1.37678	1.1038	0.548652	-0.178705	0.0840901		1.51032	1.92494	2.67607	1.77405	1.29551	0.23756	1.59551	1.85147	0.13311	1.33009	0.565264	-0.0694799		0.431731	0	0
415086	M200001151	P2ry2	purinergic receptor P2Y, G-protein coupled 2	ENSMUSG00000032860	18442		-0.0398569	-0.1702	-0.061533	0.197758	-0.0163047	0.204298	0.717695	0.526642	0.346908	1.17025	0.686838	0.505849		0.72118	0.607301	1.51513	1.35817	0.938267	-0.269536	0.767714	1.11141	0.925207	0.673431	0.56643	-0.237164		1.28842	0.459666	0.953878
415097	M300008493	Utp14b	acyl-CoA synthetase long-chain family member 3	ENSMUSG00000032883	195434		0.417146	0.272708	0.229815	0.456031	0.196312	0.307222	1.05302	0.795857	0.557868	0.406836	0.0994697	-0.0817577		0.137114	0.375736	0.321311	0.356834	-0.00309597	0.0182638	0.511476	0.119892	0.836201	-0.125562	-0.227775	0.0656096		0.107479	0.0135543	0.243319
415105	M300008500	Styk1	serine/threonine/tyrosine kinase 1	ENSMUSG00000032899	243659		0.359805	0.269345	0.314629	-0.310526	0.259066	0.0524491	0.949937	0.934498	0.566101	0.299529	0.659929	0.234715		0.264785	0.496906	2.08142	0.318491	0.587889	-0.173684	0.34679	0.696316	0.948693	0.299452	0.35951	0.471865		0.0785238	-0.0694386	-0.494389
415111	M200013550	Cspg4	chondroitin sulfate proteoglycan 4	ENSMUSG00000032911	121021		0.359097	0.219564	0.066994	0.584684	0.520691	0.215318	1.2765	0.882563	0.454353	1.42363	0.890576	0.907605		0.225879	1.40816	1.59273	2.03912	1.94934	-1.0062	0.568233	1.25935	0.889169	0.958313	-0.29507	-0.398829		2.09055	1.58051	2.59457
415142	M300008530	Zfp458	zinc finger protein 458	ENSMUSG00000055480	238690		-0.0562663	-0.095647	-0.201681	-0.0545149	-0.110944	-0.200045	-0.658301	-0.585211	-0.334984	-0.607057	-0.600135	-0.00890039		-0.82002	-1.09194	-0.845319	-0.242238	-0.66024	-0.492847	-0.202642	-0.577955	-0.323825	-0.32842	-0.576719	-0.384202		-0.0463375	-0.0588173	-0.327888
415183	M200006769	Cdo1	cysteine dioxygenase 1, cytosolic	ENSMUSG00000033022	12583		-0.250914	0.0354889	-0.167981	-0.256724	-0.188049	-0.28716	-0.491172	-0.277309	-0.508324	-1.47891	-1.10333	-1.09013		0.837968	0.675181	0.242519	-0.918811	-1.94965	0.911864	0.645641	0.817247	0.48915	-0.575522	-1.3072	0.492953		-1.34062	-0.652763	-1.00342
415206	M200004849	Ankrd54	ankyrin repeat domain 54	ENSMUSG00000033055	223690		-0.350963	-0.156078	-0.251599	-0.342282	-0.121225	-0.398267	-0.753011	-0.643926	-0.561057	-0.314011	-0.115076	-0.192076		-0.15546	-0.464115	0.08063	-0.112735	0.267576	0.518248	0.11531	-0.415796	-0.157006	0.113055	0.0295174	0.383312		-0.457203	-0.364203	-0.327435
415209	M300008578	Lmo7	LIM domain only 7	ENSMUSG00000033060	380928		-0.125898	0.432272	0.304769	-0.279139	-0.246068	-0.17016	0.770754	0.835515	0.821612	0.369096	1.62468	0.688663		0.648782	0.784497	0.767534	0.386128	0.0821351	0.137008	0.630855	0.521119	0.348354	0.198267	-0.0909878	0.0507635		0.0151985	0.579546	0.594341
415210	M300008580	Lmo7	LIM domain only 7	380928	380928		0.291862	0.256488	0.130572	0.0528158	0.143516	0.0247898	0.598464	0.55853	0.485274	0.748041	0.523784	0.493783		0.66027	0.645067	0.464091	0.555149	-0.00494788	0.0715137	0.609391	0.910807	-0.0459248	0.300384	-0.12564	0.162398		0.0882832	0.53251	0.825269
415213	M200005294	Pfkm	phosphofructokinase, muscle	ENSMUSG00000033065	18642		0.198499	0.175657	0.0939792	-0.0246732	-0.142298	-0.0810089	-0.165065	-0.102808	-0.128115	-0.826593	-0.797127	-0.64026		0.141681	-0.0490871	-0.389292	-1.17876	-0.794348	0.588266	-0.0227788	-0.431033	-0.422384	-0.719236	-0.727206	0.207183		-0.938556	-0.427953	-0.69345
415269	M300008620	Dis3	DIS3 mitotic control homolog (S. cerevisiae)	ENSMUSG00000033166	72662		-0.208546	-0.0884238	-0.118911	-0.159996	-0.15026	-0.203592	0.316924	0.369624	0.224574	0.932391	0.938886	0.36423		0.713099	0.280788	0.897598	1.40825	0.957582	0.410993	-0.00814668	0.630348	0.161141	0.484906	1.1288	0.025703		0.723755	0.307693	0.301125
415271	M200003523	Card10	caspase recruitment domain family, member 10	ENSMUSG00000033170	105844		-0.00413117	-0.104028	-0.169646	0.0329488	0.125651	0.0504343	0.484175	0.17008	0.0926312	1.05983	0.834991	0.44589		0.724681	0.276795	1.62517	0.738738	0.303528	0.680289	0.681826	0.938284	0.466425	1.06286	-0.623995	0.0851161		0.991052	0.417538	0.958829
415306	M200008131	Eefsec	eukaryotic elongation factor, selenocysteine-tRNA-specific	ENSMUSG00000033216	65967		0.0104602	0.0631999	0.00155711	0.134386	0.00767629	-0.195297	-0.296829	-0.388866	-0.216446	-0.746825	-0.768724	-0.444016		0.379522	0.0130762	-0.0583913	-0.521584	-0.686994	-0.0622768	0.0787214	0.0537066	-0.18293	0.0753611	0.0618831	0.329628		-0.617048	-0.259772	-0.675902
415316	M300008653	Trim45	tripartite motif-containing 45	ENSMUSG00000033233	229644		-0.0579298	0.113065	-0.1162	-0.399652	-0.394668	-0.41342	-1.26289	-0.780607	-0.805579	-0.124874	0.0551838	0.0906024		-0.659871	-2.11334	-1.23982	-0.233773	-0.156823	0.100123	-1.06509	-1.61745	0.113323	-0.494328	-0.548964	-0.312254		-0.3101	-0.223537	-0.306384
415339	M300008677	Tmem16f	transmembrane protein 16F	ENSMUSG00000064210	105722		0.123791	0.345392	0.21145	1.4282	1.18534	0.859139	0.537092	-0.255888	0.406502	-0.10721	0.0452955	0.292939		-0.54432	0.0604762	-0.471464	-0.0146434	-0.206772	-1.02544	-0.0766653	-0.0602635	-0.806086	0.13821	-0.310895	-0.0997897		0.739884	0.563244	0.439953
415340	M300008678	Tmem16f	transmembrane protein 16F	ENSMUSG00000064210	105722		0.295945	0.238762	0.12906	1.07232	0.772053	0.698485	0.54883	0.014437	0.521096	0.116488	0.129679	0.334413		-0.324395	-0.273332	0.278984	0.202506	0.129596	-0.622221	-0.0480926	-0.149083	-0.0709128	0.433674	-0.437971	-0.329441		0.295309	0.377154	0.133574
415368	M300008697	Lpp	LIM domain containing preferred translocation partner in lipoma	ENSMUSG00000033306	210126		0.72863	0.32764	0.305541	0.654204	0.724814	0.18929	0.404062	0.0928966	0.215933	0.309144	0.238679	0.553021		-0.259893	-0.237406	-0.334931	0.142054	0.0714215	-1.10102	-0.528625	-0.431589	-0.746983	-0.232666	-1.00655	-1.21028		0.543772	0.300238	0.436938
415379	M300008707	Ctdp1	CTD (carboxy-terminal domain, RNA polymerase II, polypeptide A) phosphatase, subunit 1	ENSMUSG00000033323	67655		0.263218	0.192071	0.280111	0.501629	0.39125	0.213518	1.15898	0.725256	0.735251	0.842034	0.192647	0.222385		0.804039	0.832676	1.53944	1.26953	0.898807	0.0480284	0.542395	0.479411	1.18228	0.733485	0.527941	0.235851		0.79429	0.44837	0.931487
415408	M300008734	Map2k4	mitogen activated protein kinase kinase 4	ENSMUSG00000033352	26398		0.214513	-0.024972	-0.0849474	0.303649	0.249234	0.27167	0.8516	0.616342	0.436728	0.428053	0.217156	0.353154		0.207791	0.292162	0.294671	0.722914	0.10202	-0.520163	0.258633	0.629521	0.724905	0.345237	0.156822	-0.297846		0.750131	0.161611	0.0649172
415433	M300008754	Clasp2	CLIP associating protein 2	ENSMUSG00000033392	76499		0.788922	0.65721	0.492792	0.0560521	-0.00866486	-0.208519	1.27299	0.992014	1.13428	0.905879	0.939772	0.70424		-0.0860153	-0.299552	0.61749	-0.0555821	-0.165655	-0.0722843	0.00754453	0.0661351	0.190756	-0.189046	-0.954004	-0.794232		1.18552	1.34328	1.0311
415449	M300008767	2700078E11Rik	RIKEN cDNA 2700078E11 gene	ENSMUSG00000033417	N/A		0.264803	0.186476	0.141374	0.270634	0.0751474	0.0573911	0.812331	0.625904	0.57468	0.163377	0.268524	0.125647		0.370683	0.116804	0.618631	0.370633	0.624644	0.194172	-0.0256165	0.163108	-0.199531	-0.359516	0.200322	-0.0679479		0.00782278	0.00968785	-0.0651086
415477	M200005931	P2ry5	purinergic receptor P2Y, G-protein coupled, 5	ENSMUSG00000033446	67168		2.23324	1.99563	1.72225	1.19653	0.922603	0.867997	0.208636	0.190947	0.172817	-0.363711	-0.308666	-0.289201		1.58251	-0.651633	-0.690497	-0.501455	0.165557	-0.252364	0.56933	-0.456763	0.432035	0.587957	-0.0106462	0.394519		-0.456502	-0.0862931	-0.391293
415531	M200000637	Casp4	caspase 4, apoptosis-related cysteine peptidase	ENSMUSG00000033538	12363		-0.136371	0.151031	0.0496722	-0.157549	-0.116647	-0.177893	1.16455	0.964648	0.834628	1.08289	1.00165	0.50176		0.493511	0.143255	1.71735	1.83531	1.91761	2.53956	-0.0836635	0.38327	-1.32586	0.384205	0.364569	1.65309		1.49117	0.357437	1.29615
415543	M200007055	C530043G21Rik	RIKEN cDNA C530043G21 gene	ENSMUSG00000033557	215015		-0.285954	-0.0455393	-0.120523	0.750527	0.651178	-0.0103467	0.0512084	0.0168944	-0.213138	-0.584125	-0.440712	0.000339539		0.0173963	0.151441	0.113363	0.356059	-0.00170351	-0.306772	0.0857914	0.255628	0.131809	-0.16648	-0.252616	-0.218426		0.301728	0.146627	0.150172
415572	M300008858	Dusp11	dual specificity phosphatase 11 (RNA/RNP complex 1-interacting)	ENSMUSG00000030002	72102		-0.0648898	0.0185885	-0.0631173	0.581505	0.538006	-0.039132	-0.172483	-0.0597223	-0.252292	-1.03094	-1.02954	-0.473709		0.446454	-0.0836231	0.00595276	0.0550638	-0.107958	0.523659	0.145767	0.366645	0.0711655	-0.322832	0.306711	0.367982		-0.0372043	0.129884	-0.956329
415582	M300008866	Pik3c3	phosphoinositide-3-kinase, class 3	ENSMUSG00000033628	225326		0.0619683	0.142165	0.13067	0.00274444	-0.23483	-0.101159	-0.8018	-0.544202	-0.364032	-0.36583	-0.0118305	-0.15681		-0.268285	-0.532103	-1.11746	-0.301691	-0.209064	0.363503	-0.190517	-0.502463	-0.920396	-0.119837	0.081085	-0.382551		-0.454568	-0.0796794	-0.457746
415597	M300008877	Commd5	COMM domain containing 5	ENSMUSG00000055041	66398		-0.587542	-0.44631	-0.234539	-0.488513	-0.403955	-0.464953	-1.11393	-0.724827	-0.532526	-0.459382	-0.401963	-0.106042		-0.257879	-0.860392	-0.566338	-0.490301	-0.301223	0.00806321	-0.582521	-0.533468	-0.227698	-0.110862	-0.397361	0.11442		-0.215312	-0.0402738	-0.464628
415617	M200005395	Qscn6	quiescin Q6	ENSMUSG00000033684	104009		0.173491	-0.107975	-0.0801021	0.933131	0.843382	0.355489	0.748218	0.193398	0.249799	0.0504306	-0.256971	0.233241		0.124824	-0.247415	0.415111	0.275264	0.445408	0.107268	0.0315808	0.387083	0.0613252	0.486508	0.290702	0.143404		0.161193	0.0931931	0.39398
415645	M200008948	Sf3b3	splicing factor 3b, subunit 3	ENSMUSG00000033732	101943		0.290649	0.28288	0.194065	-0.103998	-0.0765319	0.0172445	0.126652	-0.0537696	0.123422	0.679403	0.962624	0.209392		0.128396	-0.083586	0.0999658	0.636298	0.741971	0.713023	-0.138104	-0.136362	0.0645331	0.573382	0.598028	0.452646		-0.0472022	0.208129	0.397417
415685	M300008942	Dysf	dysferlin	ENSMUSG00000033788	26903		0.411236	0.434478	0.320117	-0.234863	-0.111712	-0.324912	0.729988	0.353908	0.34412	1.59478	1.23067	0.929234		-0.472945	-0.520481	0.63017	0.382712	0.561589	-0.658275	-0.767272	-0.202602	-0.462565	-0.183279	-0.224002	-0.853245		0.72464	0.691843	1.76876
415711	M200015890	N/A	protein phosphatase 1, regulatory (inhibitor) subunit 16A	ENSMUSG00000033819	73062		-0.213611	-0.263452	-0.0792285	-0.133587	-0.056686	-0.259308	-0.552812	-0.422392	-0.46759	-0.331934	-0.718507	-0.244715		0.0382966	-0.437175	-0.643898	-0.0701162	0.0904502	0.50665	0.259198	-0.236049	0.350734	-0.115659	-0.290477	0.138186		-0.182603	0.114862	0.0844975
415842	M300009070	Tesk2	testis-specific kinase 2	ENSMUSG00000033985	230661		-0.00508919	0.0386852	0.0571544	-0.10215	-0.163936	-0.115111	0.997751	0.989114	0.836771	0.924288	0.571423	0.194528		0.435928	0.350836	0.854123	0.337203	0.2969	0.375322	0.338574	0.471718	0.165659	-0.168235	-0.292687	-0.014409		0.765929	0.102602	0.129285
415862	M300009088	Zfp291	zinc finger protein 291	ENSMUSG00000034007	244891		-0.187277	-0.194723	-0.210168	0.315741	0.476602	0.00390578	-0.288389	-0.211422	-0.309533	-0.816868	-0.940089	-0.437635		0.117588	-0.332573	-0.910515	-0.446998	-0.511594	-0.872389	0.0260421	-0.0468172	-0.795501	-1.09439	-1.03531	-1.23258		0.462689	-0.116217	-0.16148
415927	M200007802	Ctnnd1	catenin (cadherin associated protein), delta 1	ENSMUSG00000034101	12388		0.783904	0.71332	0.27195	0.231428	0.124029	0.167457	1.00975	0.720004	0.845278	0.725438	0.436502	0.419522		0.0413324	0.307872	0.50931	-0.455499	-0.495316	0.351987	-0.101101	-0.171032	0.43858	-0.307049	-0.558044	-0.050525		-0.336634	0.276217	0.248966
415933	M200005306	Golph4	golgi phosphoprotein 4	ENSMUSG00000034109	73124		0.463163	0.329039	0.302597	-0.0605711	-0.161056	-0.127676	0.603442	0.542925	0.455491	0.871158	0.892576	0.350107		-0.213168	0.00959727	-0.0579	0.15741	-0.280922	-1.00863	-0.21225	-0.218594	-0.0886764	-0.355039	-0.596859	-1.06938		0.484603	0.493897	0.325298
415934	M300009145	Golph4	golgi phosphoprotein 4	ENSMUSG00000034109	73124		0.361135	0.334847	0.251952	0.104655	-0.0316593	-0.0554662	0.747237	0.327859	0.527841	0.669393	0.463404	0.403829		0.0357824	-0.197901	0.636677	-0.0461881	0.275623	-1.14923	-0.243316	-0.189509	-0.0904269	-0.376563	-0.828297	-1.01294		0.6952	0.470524	0.309262
415962	M300009170	Lrrc58	leucine rich repeat containing 58	ENSMUSG00000034158	320184		0.298831	0.461454	0.212391	1.36906	0.896559	0.364605	0.695601	0.576707	0.179002	0.15641	-0.353714	0.463616		0.16177	-0.150904	0.12912	0.649208	0.190187	-1.76424	-0.00666986	-0.159526	-0.621704	0.180485	-0.489722	-0.806397		1.08413	0.627146	1.46911
415968	M300009175	Inoc1	INO80 complex homolog 1 (S. cerevisiae)	ENSMUSG00000034154	68142		0.302279	-0.178271	-0.0175636	1.10293	1.49925	0.222952	0.406774	0.236482	0.229452	-0.812248	-0.736108	-0.0515212		-0.062945	0.0960977	-0.153726	0.578187	0.886187	0.0956084	-0.00696176	0.0544528	0.337289	0.170938	0.30061	-0.423027		0	0	-1.3459
415969	M300009176	Inoc1	INO80 complex homolog 1 (S. cerevisiae)	ENSMUSG00000034154	68142		0.116159	-0.481473	-0.0678301	1.2496	1.35129	0.470588	0.315134	0.30809	0.0780646	-0.901372	-0.685092	-0.0204218		0.159021	0.420246	-0.0584662	0.309916	0.0656392	0.253352	0.150135	0.267514	0.0576837	0.415812	0.21428	-0.373412		2.52808	-0.116706	-0.93705
415971	M300009179	2310044G17Rik	RIKEN cDNA 2310044G17 gene	ENSMUSG00000034157	N/A		0.301244	0.266672	0.270695	-0.214415	-0.133267	-0.272302	0.556933	0.693687	0.596388	0.882765	0.498466	0.232449		0.0893097	0.00830805	0.244217	0.375316	0.152876	-0.193281	0.046545	-0.0907618	-0.407262	0.160539	-0.131186	-0.327106		0.0969296	0.129145	0.175366
415977	M300009183	Ccdc131	coiled-coil domain containing 131	ENSMUSG00000034163	216345		0.297953	0.134792	0.089142	-0.177776	-0.129266	-0.153815	0.0725702	0.0736451	-0.00848323	0.56614	0.743663	0.394676		-0.259703	-0.353089	0.0722977	0.00228021	0.410142	0.510866	-0.441315	-0.356386	-0.268798	0.00292032	-0.373039	0.0156882		-0.449355	-0.331661	0.174173
415982	M300009187	6430527G18Rik	RIKEN cDNA 6430527G18 gene	ENSMUSG00000034168	632489|238330		0.912202	0.7771	0.657315	1.00165	0.872075	0.616054	0.319479	0.0999741	0.0796335	-0.18821	-0.487575	-0.311225		1.20489	1.16188	0.919109	0.927062	0.223381	0.538614	1.51311	1.01562	0.617139	0.717993	-0.119187	0.205254		0.107172	0.110936	0.271312
416022	M300009217	4732418C07Rik	RIKEN cDNA 4732418C07 gene	ENSMUSG00000034210	230648		-0.0900465	-0.132169	-0.0236695	0.695703	0.661237	-0.026145	0.111424	0.169038	-0.0484783	-0.550335	-0.842163	0.00998029		0.184749	0.138103	0.244087	0.395374	0.00973976	-0.29772	-0.236488	0.161933	0.0423747	-0.102303	-0.765759	-0.644961		0.00971074	-0.0920358	-0.330782
416048	M200013084	Hdac11	histone deacetylase 11	ENSMUSG00000034245	232232		-0.236486	-0.421413	-0.151519	-0.367499	-0.329473	-0.374481	-1.00295	-1.02644	-0.874566	-1.1886	-1.04626	-0.820585		-0.871165	-0.738782	-1.93218	-1.30859	-0.750605	0.694476	-0.171459	-0.454989	-0.372939	-0.402405	-0.736984	-0.00864921		-1.68669	-0.81175	-1.74486
416050	M300009238	Slc25a37	solute carrier family 25, member 37	ENSMUSG00000034248	67712		0.335231	0.272983	0.279458	-0.0776217	-0.147918	-0.086356	-0.122732	-0.0682514	-0.317715	0.837546	0.869372	0.364366		0.0254388	-0.277922	0.57447	1.3548	1.53549	1.01575	-0.0369079	0.148213	0.315608	0.160883	1.23459	1.6669		0.200912	-0.424485	0.440958
416104	M200013018	Plec1	plectin 1	ENSMUSG00000063268	671535		-0.0731304	-0.0775687	-0.114638	-0.136344	0.0635421	-0.118486	-0.668121	-0.428218	-0.432353	-0.592013	-0.538586	-0.446284		-0.13895	-0.0661718	-0.214494	-0.311536	-0.346536	0.36678	0.099497	-0.510879	-0.317971	-0.114751	-0.116319	0.458925		-0.539243	-0.213788	0.166068
416116	M300009288	Kctd9	potassium channel tetramerisation domain containing 9	ENSMUSG00000034327	105440		0.0907581	0.0643546	-0.0370844	-0.0589849	-0.0707375	-0.190106	0.720347	0.745898	0.517398	0.720868	0.813075	0.231232		0.13043	0.297252	0.481064	0.305796	0.18544	-0.437866	0.090931	0.091388	0.266146	-0.063495	-0.451366	-0.569278		0.366838	0.344861	0.050287
416128	M300009299	Ube2f	ubiquitin-conjugating enzyme E2F (putative)	ENSMUSG00000034343	67921|633030		-0.00780492	0.116008	0.0036609	0.10384	0.0302498	-0.0841155	1.02519	0.959767	0.698872	1.22259	0.866141	0.434235		0.403935	1.18359	1.50704	1.05253	0.697038	-0.308396	0.409639	0.628648	0.824275	0.382351	0.260714	-0.0523791		0.914733	0.421282	0.605238
416129	M300009300	Ube2f	ubiquitin-conjugating enzyme E2F (putative)	ENSMUSG00000034343	67921		0.18938	0.0360576	0.0889794	0.280811	0.241292	0.210987	1.32196	1.20476	0.933473	1.04835	0.816385	0.386082		0.705948	1.32582	1.58886	1.41238	1.03275	-0.0564812	0.567086	0.920486	0.76658	0.438906	0.231318	-0.127107		1.05598	0.404083	0.684808
416136	M300009307	Smc4	structural maintenance of chromosomes 4	ENSMUSG00000034349	70099		-0.0448058	-0.0369264	-0.164984	0.0324762	0.356988	-0.233605	-0.488898	-0.239857	-0.446785	-0.96229	-0.936722	-0.0312976		-0.282714	-0.966009	-1.30054	-0.20549	-0.877309	-0.215914	-0.375984	-0.448375	0.32586	-0.632654	-1.04822	-0.0698558		-0.879488	-0.0181932	-0.819833
416137	M300009305	Smc4	structural maintenance of chromosomes 4	ENSMUSG00000034349	70099		-0.0736983	0.0225997	-0.0212215	0.280404	0.412371	-0.257975	-0.440529	-0.283684	-0.408219	-1.12788	-0.871439	0.00318149		0.0756719	-0.331149	-0.290938	-0.545843	-0.64009	-0.285348	-0.770748	-0.0471005	-0.620467	-0.780812	-1.10645	0.25897		-0.31572	0.00608791	-0.840149
416155	M200007978	Wdr5b	WD repeat domain 5B	ENSMUSG00000034379	69544		-0.314838	-0.10158	-0.0160884	-0.699592	-0.5062	-0.535247	-1.25603	-0.672272	-0.323391	-0.576992	-0.351055	-0.186313		-0.740779	-1.42368	-1.76947	-1.48806	-1.49211	-0.777313	-1.76873	-1.28654	-1.23912	0.00975333	-1.0423	-0.295354		-0.352776	-0.575928	-0.000124656
416160	M300009322	N/A	N/A	N/A	N/A		1.10391	0.71699	0.537953	1.13906	0.851857	0.608693	0.465789	0.100643	0.0688803	-0.138844	-0.245239	0.00131431		0.958601	0.0986559	-0.192563	0.212901	-0.0790841	-0.146702	-0.0152439	0.402941	-0.333665	-0.466361	-0.291055	0.296745		0.4555	0.049561	0.242652
416191	M300009347	Zfp707	zinc finger protein 707	69020	69020		-0.303083	-0.0214445	-0.256778	-0.819118	-0.938779	-1.02858	-1.21433	-0.670826	-0.512413	-0.11343	0.0797058	0.0644366		-0.58723	-2.30585	3.15628	-0.0621645	-0.169404	-0.480433	-0.657861	-0.206107	0.667529	-0.0194962	-0.564688	0.318413		-0.359792	-0.119192	-0.498286
416194	M300009349	Zxdc	ZXD family zinc finger C	ENSMUSG00000034430	80292		0.139153	0.085856	0.00590927	-0.320977	-0.160153	-0.14373	0.82941	0.679495	0.603634	0.48714	0.408708	0.0509019		-0.0921606	-0.174868	1.02625	0.306681	0.980501	0.778697	-0.375502	0.747962	1.7736	0.628811	0.677512	0.865766		-0.118887	0.149613	0.216732
416258	M200015151	Fbxo16	F-box protein 16	ENSMUSG00000034532	50759		0.533407	0.484725	0.684772	-0.275112	-0.304351	-0.0847345	0.0279716	-0.0274643	-0.297844	0.21516	0.838962	0.517236		-0.0635227	-0.04851	-0.711437	-0.251729	-0.0835904	0.273746	0.371008	0.118671	0.0955156	-0.180387	0.25772	0.0264076		-0.617277	-0.556037	0.473438
416281	M300009412	A230046K03Rik	RIKEN cDNA A230046K03 gene	ENSMUSG00000034560	319277		0.145144	0.161501	-0.181313	0.96787	0.874785	0.424212	-0.0937878	-0.286862	0.108527	-0.748618	-0.804581	-0.0273725		-0.0808956	-0.23329	-0.169159	0.171164	-0.157849	-0.775487	0.44367	0.142526	0.516273	0.359915	-0.590705	-0.287837		0.743683	0.273976	-0.538933
416293	M300009424	Daam1	dishevelled associated activator of morphogenesis 1	ENSMUSG00000034574	208846		0.356479	0.333884	0.0920801	-0.090522	-0.160899	-0.212778	0.257462	0.356826	0.356102	1.35979	0.984151	0.961383		-0.150602	-0.524504	0.154393	0.657103	0.611493	-0.685715	-0.218885	-0.407424	0.57333	0.0209442	-0.568726	-0.860127		1.45851	1.03122	1.40474
416311	M300009439	2310014H01Rik	RIKEN cDNA 2310014H01 gene	76448	76448		0.566924	0.54776	0.495088	0.440266	0.446692	0.225919	1.09908	0.986433	0.640342	0.776486	0.360092	0.158204		0.651242	0.883469	0.707309	1.07028	0.392887	0.161507	0.548828	0.884781	0.378083	0.0541568	0.536463	0.310336		0.774756	0.611652	0.881562
416339	M200004198	Tiparp	TCDD-inducible poly(ADP-ribose) polymerase	ENSMUSG00000034640	99929		0.875613	0.863465	0.608578	1.40629	1.02504	1.08977	1.51045	0.938418	0.478391	0.403752	-0.194263	0.122794		2.66645	1.72038	1.53332	1.53172	0.635556	-0.744686	2.64309	1.44368	1.13267	0.853775	0.482494	-0.410429		1.13325	-0.00824567	0.0852585
416353	M300009467	Frmd6	FERM domain containing 6	ENSMUSG00000048285	319710|636534		0.489731	0.39887	0.25188	0.972405	0.583954	0.849248	1.37685	0.746366	1.17037	0.0781539	-0.240667	-0.200161		0.730199	1.59069	1.34033	1.13607	0.738924	0.300284	0.799662	0.847212	0.603531	0.73042	0.704343	0.0429181		0.726373	0.0503415	0.646957
416398	M300009501	N/A	N/A	ENSMUSG00000057322	67671		-1.21303	-1.01176	-0.68109	-0.881769	-0.417642	-0.951373	-1.03913	-0.300466	-1.16194	-0.160548	-0.956729	-0.179405		-0.208708	-0.195642	-0.748635	-0.674883	-0.336591	-0.175008	0.0672288	-0.346158	-0.150431	-0.461078	-0.35645	-0.547638		0.036069	-0.0959762	0.279912
416408	M300009509	Dgkh	diacylglycerol kinase, eta	ENSMUSG00000034731	380921		-0.102394	-0.0476608	0.0109993	0.163466	0.0649925	-0.0734257	0.851422	0.974628	0.687631	0.611429	0.677358	0.376827		1.20858	1.20519	1.38925	0.834742	0.299342	-0.473064	1.18352	1.00888	0.955457	-0.218688	-0.422179	-0.406731		0.562914	0.635772	0.663131
416431	M200013119	Tle6	transducin-like enhancer of split 6, homolog of Drosophila E(spl)	ENSMUSG00000034758	114606		-0.0909436	-0.230637	-0.0847338	-0.337977	-0.212194	-0.329141	-0.443052	-0.274304	-0.217333	-0.914953	-1.05891	-0.663277		0.274577	-0.391416	0.018976	-1.14631	-0.790008	0.174403	-0.0998009	0.185685	-0.13062	-0.267847	0.0483515	0.206067		-1.12283	-0.738209	-0.883081
416437	M300009532	N/A	Dual specificity phosphatase 5.	ENSMUSG00000034765	240672		3.1894	3.02012	2.83346	2.91734	2.63687	2.27665	3.47437	2.69848	2.07401	1.70492	0.614454	0.516722		3.67853	4.15449	3.86382	3.31853	2.35764	-0.17825	3.65237	3.3987	2.82942	1.65157	0.959059	0.86702		3.2564	1.03741	1.91117
416440	M300009535	Aes	amino-terminal enhancer of split	ENSMUSG00000054452	14797		-0.0747206	-0.533621	-0.0839821	0.370556	0.556859	0.18047	-0.000112593	-0.416791	-0.0271447	-0.471119	-0.53447	-0.211863		-0.256526	0.0861315	-0.0533199	-0.763721	-0.473847	-0.245756	0.271752	0.269064	-0.138239	0.041732	-0.0660042	-0.226477		-0.719088	-0.23302	-0.201319
416508	M200000311	Cxcl10	chemokine (C-X-C motif) ligand 10	ENSMUSG00000034855	15945		0.295938	0.0680425	0.0392706	0.193754	0.0215243	0.0525584	1.52287	1.3297	1.17782	0.529923	0.683384	0.346699		1.46658	1.02979	0.825259	-0.199929	0.904773	0.0833498	0.153733	0.283512	0.0877523	-0.278049	0.584148	0.0520555		1.36327	0.223554	1.67335
416541	M300009608	Cobll1	Cobl-like 1	ENSMUSG00000034903	319876		0.295808	0.370537	0.23815	-0.112052	-0.222767	0.0668145	1.00664	0.671054	0.498838	1.04983	0.775683	0.268529		0.303092	-0.0317591	1.50609	1.36896	1.00632	0.225094	0.239346	0.00742785	0.687468	0.781644	0.853055	0.135258		0.764283	0.10304	0.480573
416556	M200005117	Rnf44	ring finger protein 44	ENSMUSG00000034928	105239		0.453796	0.439419	0.235875	0.084443	-0.0425722	-0.0116975	0.540241	0.458847	0.427261	0.736705	0.735073	0.269155		0.0102409	-0.0224591	0.327959	0.354514	0.198425	0.347495	0.0668316	-0.114623	0.0525026	0.0271444	0.21254	-0.227349		0.200706	0.152565	0.18519
416612	M300009657	Baz1a	bromodomain adjacent to zinc finger domain 1A	217578	217578		0.179778	0.116021	-0.0535836	0.0618047	0.0564137	-0.0487327	1.131	0.946885	0.556116	1.18288	1.07151	0.471425		0.805266	1.33949	1.98036	1.37936	1.34758	0.355462	0.668607	1.03455	1.31739	0.989926	1.03751	0.625043		0.43701	0.300202	0.219942
416632	M200000701	Tank	TRAF family member-associated Nf-kappa B activator	ENSMUSG00000064289	21353		0.0504225	-0.0147256	0.0435964	-0.188197	-0.168339	-0.214007	0.653225	0.612479	0.431742	0.192651	-0.0970556	-0.354212		0.12765	0.596754	0.575067	0.0230989	0.250333	-0.236086	0.0176663	-0.144555	-0.0420344	0.149256	0.0211232	-0.389052		0.379628	-0.154427	0.221926
416639	M300009676	AK129302	cDNA sequence AK129302	ENSMUSG00000035062	245522		0.216008	0.256456	0.156982	0.000922675	-0.148663	-0.0978178	-0.453983	-0.363471	-0.0769193	-1.13788	-0.845258	-0.334212		-0.239343	-0.0523025	-1.25292	-1.43185	-1.07385	-0.643339	-0.152293	-0.398161	-1.11482	-0.145079	-0.691127	-0.713547		-0.743821	-0.169159	-0.828887
416658	M300009692	3110001I20Rik	RIKEN cDNA 3110001I20 gene	ENSMUSG00000035093	70354		0.457471	0.231064	0.0729242	0.875237	0.778658	0.00824794	-0.0198633	0.0386099	-0.116467	-0.575801	-0.746255	-0.0376799		0.38395	0.383741	0.220151	0.294883	0.0348602	0.068598	0.231851	0.0749889	-0.0836055	-0.150188	-0.153074	-0.208305		-0.0878463	-0.0744695	0.0649981
416663	M300009694	Tmem166	transmembrane protein 166	ENSMUSG00000035104	232146		-0.167781	0.0351793	0.240449	0.158376	0.0481278	-0.0580464	1.46323	0.885528	0.60048	1.78166	1.3565	0.723315		1.14854	1.84654	2.58028	3.62558	2.74215	0.702851	1.74203	1.59634	1.665	3.3016	2.69244	1.42227		3.58089	0.32698	2.09488
416664	M200007373	Egln3	EGL nine homolog 3 (C. elegans)	ENSMUSG00000035105	112407		-0.143051	-0.275087	-0.0686352	-0.270398	-0.247175	-0.267115	0.196207	0.186413	-0.00610505	1.11691	0.817102	0.360857		-0.562224	-0.624723	-0.929183	0.655018	0.419688	-0.626156	-0.431295	-0.622474	-0.176899	0.604226	0.715406	-0.386193		0.346698	-0.213339	-0.164543
416669	M300009698	Shc4	SHC (Src homology 2 domain containing) family, member 4	ENSMUSG00000035109	271849		-0.0786461	0.127614	-0.280867	0.212345	0.179501	0.475087	0.40065	0.122455	0.168129	1.03518	0.945931	0.960052		0.337197	0	0.920195	1.61281	2.83327	0.599221	-0.0764317	0.733248	-0.456979	1.51823	0.477393	0.6637		2.40446	1.2581	1.60168
416734	M300009749	Edg3	endothelial differentiation, sphingolipid G-protein-coupled receptor, 3	ENSMUSG00000067586	13610		0.695794	0.578971	0.390663	0.991126	0.683421	0.875604	1.02467	0.454519	0.744837	0.507405	0.246979	0.340969		0.874588	1.49973	1.55863	1.11906	0.726554	-0.971357	1.17034	1.45645	1.43066	0.854421	0.1896	0.0711955		0.816849	0.640407	0.75111
416735	M300009750	Nlrp2	NLR family, pyrin domain containing 2	ENSMUSG00000035177	232827		-0.0208159	-0.0987065	0.141731	0.0421806	0.0495809	-0.199979	2.58931	1.87813	1.21287	2.96497	1.93858	1.12358		0.412218	0.891122	2.54464	2.17009	2.98859	3.22699	0.0367511	1.09384	1.68188	1.06285	2.30846	0.613906		3.19114	-0.146782	0.874269
416736	M300009751	Nlrp2	NLR family, pyrin domain containing 2	ENSMUSG00000035177	232827		-0.126087	-0.154613	0.00742613	-0.21344	0.256848	-0.102593	2.05054	1.3182	0.757728	2.54892	1.18499	0.627735		-0.330267	0.457903	1.77668	2.5144	2.19418	0.638486	0.445374	0.0683675	0	0.627577	1.41997	0.568159		4.59085	0.199532	0.226917
416738	M300009753	Heatr5a	HEAT repeat containing 5A	ENSMUSG00000035181	320487		0.562155	0.608821	0.388076	0.273732	0.358098	-0.121118	0.0519683	-0.0642477	0.188883	0.494905	0.0174544	0.281045		-0.196817	-1.11086	-0.523447	0.749542	0.523067	-0.905038	0.172569	-0.195242	-0.282674	-0.212548	0.00359576	-0.853338		0.372383	-0.0467395	1.13256
416756	M300009766	Tubg1	tubulin, gamma 1	ENSMUSG00000035198	103733		-0.349164	-0.121896	-0.152401	-0.219366	-0.201987	-0.0813649	-0.589434	-0.263007	-0.442247	-0.674741	-0.43316	-0.270136		-0.270271	-0.226657	-0.707394	-0.774438	-0.531816	-0.364248	-0.502595	-0.295102	-0.248245	-0.440338	0.117096	0.321572		-0.692993	-0.0889788	-0.6051
416826	M300009827	N/A	N/A	ENSMUSG00000067435	628147|78078|635426|66376|329575|626832|433520|665001|668066|665211|620727|628239|620315		-0.114626	-0.0533119	-0.0911143	-0.22292	-0.194067	-0.164818	-0.770595	-0.658531	-0.357552	-0.366257	-0.174596	-0.205491		-0.633051	-1.01832	-0.390086	-0.322329	-0.102939	-0.541505	-0.704352	-0.910783	-0.614562	-0.113906	-1.29703	-0.0728467		-0.742106	-0.515716	-1.05773
416865	M200008266	Fbxo33	F-box protein 33	ENSMUSG00000035329	70611		0.413422	0.281596	0.274199	0.599373	0.604658	0.207867	0.650041	0.684561	0.459234	-0.0440645	-0.433214	-0.144909		0.49057	0.946623	0.767321	0.331458	0.00845648	0.311236	0.262791	0.214754	-0.404551	-0.268961	0.00470348	-0.267114		0.11164	-0.0599306	-0.0194097
416872	M300009862	Ubr2	ubiquitin protein ligase E3 component n-recognin 2	ENSMUSG00000023977	224826		0.0548868	0.115515	-0.215468	1.7077	1.57809	0.103399	-0.39629	-0.635317	-0.493652	-1.466	-1.22898	-0.446647		0.276217	0.334293	0.220985	-0.00951816	0.120663	-0.793679	0.934098	0.0774588	-0.459125	-0.0167339	0.199913	-0.0937148		1.07766	0	0.331101
416889	M200001433	Nfkbiz	nuclear factor of kappa light polypeptide gene enhancer in B-cells inhibitor, zeta	ENSMUSG00000035356	80859		1.29471	0.925777	0.674382	1.26172	1.27314	0.831211	1.8151	1.3167	0.642031	0.366548	0.128416	-0.00601909		1.89722	1.61065	2.08264	1.20248	0.694809	1.03846	1.40408	0.889379	1.02122	0.709055	0.107008	0.204099		-0.292044	0.068687	0.991177
416903	M200003414	Ccl7	chemokine (C-C motif) ligand 7	ENSMUSG00000035373	20306		0.755624	0.827662	0.776252	1.03546	0.896556	0.512309	0.983186	0.873	0.473441	1.43336	1.15126	0.905317		1.51395	1.59661	2.65331	3.1524	3.15877	2.30715	1.52189	0.98697	1.82147	1.89344	0.979516	0.792003		3.74839	-0.0933691	4.3061
416911	M200000049	Ccl2	chemokine (C-C motif) ligand 2	ENSMUSG00000035385	20296		1.36192	0.97201	0.816164	1.9834	1.53573	0.938956	2.4896	2.33215	2.06281	1.75297	1.40447	0.95237		1.65853	3.01654	2.86458	3.31305	3.25656	2.25684	1.29056	1.68257	2.22952	2.49752	2.26142	2.29747		3.07068	0.954514	2.92774
416918	M300009893	Klf16	Kruppel-like factor 16	118445	118445		0.407715	0.428487	0.321954	0.416144	0.369204	0.309438	0.945503	0.943444	0.698359	0.699261	0.226762	-0.0430344		1.35441	1.08849	1.41779	0.688726	0.7538	0.323742	1.15697	1.20321	0.723481	0.684999	0.341901	0.321279		0.636792	0.145355	0.262147
416940	M300009909	N/A	ankyrin repeat domain 11	ENSMUSG00000035569	77087		0.0578349	-0.0966996	-0.161927	0.668882	0.72714	0.0243896	0.190669	0.278289	-0.142492	-0.472434	-0.580857	-0.141011		0.145472	0.409421	0.127123	0.162929	-0.3801	-0.694324	-0.174673	0.0744385	0.178314	-0.232527	-1.05425	-0.771614		-0.163505	0.18843	0.178533
416955	M300009923	Ubr2	ubiquitin protein ligase E3 component n-recognin 2	ENSMUSG00000023977	224826		0.0722685	-0.0996379	-0.284074	1.48792	1.65137	0.205617	-0.540757	-0.610115	-0.637221	-1.71766	-1.40697	-0.469465		-0.274653	0.521387	-0.342676	0.00681471	0.0180729	-0.0715724	0.998122	-0.0461047	-1.00755	-0.647398	-0.0412464	-0.532736		0.23854	-0.0195946	-0.243385
416957	M300009924	N/A	N/A	N/A	338367		-0.0214268	0.0619663	-0.0602034	0.0229708	-0.0393722	-0.0881573	0.0175797	0.0555125	-0.0764251	0.766407	0.537095	0.71181		-0.623429	-0.12862	-0.0884038	-0.405805	-0.266808	-0.518235	-0.41865	-0.461705	-0.196244	-0.852765	-0.664447	-0.440285		0.13607	0.702744	0.822156
416964	M300009926	Prdm8	PR domain containing 8	ENSMUSG00000035456	77630		0.515954	0.34577	0.322718	0.522394	0.455387	0.475991	1.16162	0.901787	0.877853	1.13793	1.04584	0.725849		0.0109679	0.507457	-0.326313	0.121072	0.107189	-0.765782	0.331381	-0.21098	-0.329209	-0.219039	-0.332533	-0.439511		1.9147	0.498763	1.34976
416982	M300009943	Zfp422-rs1	zinc finger protein 422, related sequence 1	77652	N/A		-0.280153	-0.170379	-0.268016	-0.09207	-0.110306	-0.247696	0.630891	0.889641	0.637518	0.0234596	-0.0356736	0.281501		-0.118317	0.406631	0.434424	0.828128	0.36248	-0.840094	-0.0808878	0.675117	0.781803	0.71565	0.147801	0.0397712		0.0362525	0.267131	-0.128751
417064	M300010004	Tsen34	tRNA splicing endonuclease 34 homolog (SEN34, S. cerevisiae)	ENSMUSG00000035585	N/A		0.0838496	0.0612055	0.0916481	0.620441	0.631369	0.249654	0.0474068	-0.170735	0.157616	-0.843265	-0.810729	-0.116723		-0.272014	-0.0597856	-1.25081	-0.950629	-0.494124	0.470467	0.231275	-0.0130713	0.060264	0.206802	-0.0867845	0.714996		-0.316058	-0.068327	-0.342176
417105	M300010036	Zswim4	zinc finger, SWIM domain containing 4	ENSMUSG00000035671	212168		0.484482	0.189795	0.234401	0.584585	0.365876	0.567181	1.03948	0.648359	0.483295	0.242846	0.0157292	-0.0193824		0.834676	1.54722	1.55301	1.0888	0.816638	0.732823	1.00596	1.43019	1.09754	0.826935	0.684048	0.588387		0.0993451	0.069266	0.363509
417108	M300010039	Sbno2	strawberry notch homolog 2 (Drosophila)	ENSMUSG00000035673	216161		0.28314	0.105699	0.191155	0.411561	0.46341	0.0726307	0.974729	0.48473	0.480783	0.749296	0.0694446	0.320929		0.186261	-0.650635	1.69293	1.51965	1.42246	0.357991	0.371387	0.819017	0.744873	1.12828	-0.0570845	0.760052		1.1173	0.49999	1.11723
417111	M200013515	Tnfsf9	tumor necrosis factor (ligand) superfamily, member 9	ENSMUSG00000035678	21950		0.331783	0.191296	0.215253	0.202127	0.0811399	0.120973	0.730278	0.735532	0.589754	0.900815	0.879236	0.595835		0.0766497	0.00289599	0.385225	0.361753	0.429924	-1.26068	0.0567598	-0.122512	-1.05712	-0.0196636	-0.266345	-0.673672		0.467233	0.528151	0.499344
417147	M200008705	Prkx	protein kinase, X-linked	ENSMUSG00000035725	19108		0.644146	0.376213	0.173225	0.677503	0.595118	0.247201	1.51225	1.30694	0.954159	0.503046	0.188616	0.284443		1.00998	1.20245	1.47755	0.873955	0.45914	-0.912521	0.54019	1.3322	1.22604	0.0149698	-0.513009	-0.376509		0.589054	0.504787	0.442086
417173	M300010086	Cd99l2	Cd99 antigen-like 2	ENSMUSG00000035776	171486		-0.15207	0.138735	-0.0573827	-0.148422	0.00192052	-0.0671585	-0.248675	-0.121888	-0.0470724	-0.587843	-0.630741	-0.275434		-0.097475	-0.188806	0.124181	-0.587589	-0.559307	0.406343	-0.0215695	0.0438652	-0.0771412	-0.181782	-0.462419	-0.506512		-0.455799	-0.0240593	-0.529142
417178	M200015444	Cmtm2b	CKLF-like MARVEL transmembrane domain containing 2B	ENSMUSG00000035785	75502		0.481359	0.247115	0.160028	0.0344268	0.135694	0.0555589	0.708966	0.672812	0.609896	1.05596	1.16165	0.613618		-0.0620242	0.21878	0.12432	-0.00592292	0.499896	-0.456338	0.779562	0.118974	0.0191534	0.407457	0.306708	-0.494786		1.60371	1.41243	0.630298
417232	M200014617	Pawr	PRKC, apoptosis, WT1, regulator	ENSMUSG00000035873	114774		0.178624	0.133692	0.147331	0.0567971	-0.0211255	-0.0876289	1.43959	1.30954	1.3924	0.609953	0.338516	0.0347382		0.783886	1.19154	1.54607	1.02763	0.815353	0.159637	0.849312	0.0641136	-0.170472	-0.171292	-0.299774	0.257005		0.809995	0.468507	0.573999
417243	M300010134	Ube1l2	ubiquitin-activating enzyme E1-like 2	ENSMUSG00000035898	231380		0.604608	0.483444	0.366955	0.383026	-0.00492226	0.114528	1.19882	0.883958	0.925298	0.828938	0.596505	0.451178		0.148321	0.552757	0.737612	0.655365	0.119651	-0.474285	0.00515968	0.45025	0.224672	0.443217	-0.331868	0.252158		0.899664	0.391219	0.443094
417320	M300010198	B230312A22Rik	RIKEN cDNA B230312A22 gene	ENSMUSG00000036002	230088		0.340396	0.306085	0.19535	0.040031	0.063078	0.146887	0.759305	0.440241	0.239466	1.00788	0.887679	0.408619		0.20885	0.613315	0.876672	0.751186	0.789354	0.567785	0.346084	0.372399	0.421961	0.325841	0.196694	0.238399		0.232654	0.130703	0.483199
417334	M200004975	Arl6ip2	ADP-ribosylation factor-like 6 interacting protein 2	ENSMUSG00000059811	56298		0.39935	0.219923	0.300567	0.227948	-0.055793	0.0186457	0.750562	0.800796	0.515379	0.388065	0.605004	0.317968		0.476555	0.432837	0.446749	0.155496	0.163721	0.232012	0.0281062	0.361761	0.325976	0.254743	0.167636	0.0346599		0.307679	0.158392	-0.102237
417485	M300010318	Lrrn3	leucine rich repeat protein 3, neuronal	ENSMUSG00000036295	16981		-0.0829539	0.0101424	0.0199127	-0.16485	-0.315998	-0.264522	-0.595388	-0.265068	-0.659582	-1.62398	-1.2291	-1.31786		0.0920523	-1.13161	-0.0791456	-1.56293	-1.1422	0.63272	-0.120869	-0.162226	-0.452214	-0.677622	0.417421	1.01773		-2.25456	-0.838341	-2.07879
417542	M300010364	Sec24a	SEC24 related gene family, member A (S. cerevisiae)	ENSMUSG00000036391	77371		0.645415	0.491578	0.221399	0.40421	0.17581	0.468969	0.752861	0.471099	0.458821	0.35816	0.396997	0.186691		0.438939	-0.224206	0.896709	0.112885	0.711062	0.044885	0.372994	0.409254	-0.106356	0.127977	0.373577	0.0321681		0.0549534	0.115065	0.168407
417566	M200006492	Thap11	THAP domain containing 11	ENSMUSG00000036442	59016		-0.440234	-0.306438	-0.228816	-0.524702	-0.364741	-0.391543	-1.08048	-0.732263	-0.572369	0.0029639	0.114977	-0.0228441		-0.433486	-1.20773	-0.598811	-0.104719	0.116968	0.266998	-0.37762	-0.569921	-0.700205	0.0312966	0.12624	0.255458		0.0472434	-0.0339585	-0.406517
417582	M300010392	Elf1	E74-like factor 1	ENSMUSG00000036461	13709		0.361532	0.427099	0.223901	0.515651	0.38933	0.0514973	0.822837	0.573523	0.654663	-0.194259	-0.352246	0.136664		0.26064	0.321339	0.430636	0.324618	-0.12823	-0.106522	0.0400177	0.483765	-0.474118	-0.224958	-0.212918	-0.292553		0.0215727	0.223272	-0.161334
417591	M200003449	Btg1	B-cell translocation gene 1, anti-proliferative	ENSMUSG00000036478	12226		0.681566	0.657274	0.554138	0.561116	0.491421	0.226719	0.742877	0.689185	0.621823	0.783318	0.439474	0.34848		0.522589	0.780388	0.685541	0.836864	0.464666	0.184394	0.428798	0.579052	0.573877	0.109354	0.0566064	0.116987		0.843245	0.506101	0.610133
417599	M300010406	Eea1	early endosome antigen 1	ENSMUSG00000036499	216238		0.0383978	-0.151635	-0.158911	1.21394	1.51502	0.500127	0.224237	0.00383115	-0.201876	-0.703202	-0.588853	0.244982		1.0268	-0.446681	0.666705	0.594698	0.402378	-0.398153	0.34628	0.510391	-0.122113	0.0913324	-0.414515	-0.205561		0	-0.637256	1.75244
417612	M300010415	4930525M21Rik	RIKEN cDNA 4930525M21 gene	436199	436199		0.882397	1.063	0.514093	0.515574	0.47374	0.362982	0.852949	0.647746	0.685539	0.662315	0.311095	0.360397		0.363617	0.551127	0.482778	1.12203	-0.0836215	0.32107	1.20705	0.630869	0.214824	0.407799	0.814771	0.17793		1.47687	0.545291	0.732534
417618	M200001069	Ppfibp2	protein tyrosine phosphatase, receptor-type, F interacting protein, binding protein 2	ENSMUSG00000036528	19024		0.140217	0.0704757	0.11539	-0.277797	-0.0383239	-0.180171	-1.05871	-0.685242	-0.619429	-0.266736	-0.196531	-0.294136		0.0289045	-1.01397	-0.33085	-0.20656	0.415739	1.14768	-0.775	-0.4323	-0.879381	-0.398767	0.382836	0.677012		-1.24481	-0.530794	-0.64874
417620	M200009303	Cdc42ep3	CDC42 effector protein (Rho GTPase binding) 3	ENSMUSG00000036533	260409		0.844031	0.719579	0.533768	0.642772	0.450282	0.326603	1.31899	1.41	1.01247	0.00895809	-0.326464	-0.23076		0.594763	0.244582	-0.428683	-0.353382	0.030171	-0.511394	-0.150062	-0.659334	-1.34273	-0.873471	-0.919303	-0.858797		-0.370016	0.326301	0.239785
417622	M300010421	Rnf113a1	ring finger protein 113A1	ENSMUSG00000036537	69942		-0.667502	-0.378082	-0.237081	-0.557074	-0.433411	-0.432423	-0.622585	-0.369882	-0.303756	0.223774	0.336483	0.0224806		-0.0840849	-0.617425	0.391216	0.620454	0.786032	0.619485	-0.40447	0.0091769	1.21966	0.338129	0.630089	0.542853		-0.00156784	-0.0191762	-0.251581
417734	M200004855	Cyld	cylindromatosis (turban tumor syndrome)	ENSMUSG00000036712	74256		0.204508	0.347823	0.178331	-0.046025	-0.0811593	-0.227832	0.67711	0.757011	0.509357	0.883938	1.08024	0.445881		0.285699	-0.56584	0.671158	-0.0846661	1.00601	-0.268162	-0.247246	-0.329172	0.128025	0.00309345	0.227366	-0.0921464		0.181073	0.237299	0.252457
417738	M300010506	Micall2	MICAL-like 2	ENSMUSG00000036718	231830		0.0453092	-0.0773414	0.0953184	-0.31795	-0.223607	-0.500267	1.97879	1.82781	1.60996	1.56363	1.14101	0.951638		0.707315	0.869279	1.84916	0.643463	0.786135	0.675248	0.433873	0.40236	2.52952	1.04919	0.362202	0.379361		1.33932	0.88446	1.71856
417743	M300010511	Zfp96	zinc finger protein 96	ENSMUSG00000036721	22758		-0.375763	-0.183339	-0.288982	-0.587031	-0.656496	-0.752777	-0.426171	-0.0715719	-0.244981	0.100371	0.283934	0.155273		-0.500777	-0.858932	0.28352	-0.309236	0.0526367	0.0628382	-0.886553	-0.504984	0.590865	-0.00189957	-0.379365	-0.248822		-0.245432	-0.5666	-0.31092
417761	M300010521	Tubb2c	tubulin, beta 2c	ENSMUSG00000036752	68222|227613		-0.0978626	-0.0945578	0.140432	0.0233595	0.117506	0.0407246	0.174072	0.130768	0.0364748	0.567364	0.61075	0.426572		0.231639	0.385699	0.782414	0.892264	0.896943	-0.310119	-0.166504	0.00938218	0.190755	0.803049	1.15037	0.584486		0.733399	0.302257	0.703292
417762	M200008539	Gpr30	G protein-coupled receptor 30	ENSMUSG00000053647	76854		-0.354349	-0.409316	-0.385215	-0.279449	-0.185861	-0.0458278	-0.941361	-0.885365	-0.781097	0.375403	0.477932	0.261633		-0.394447	-1.57642	-2.08611	-1.48083	-1.31612	-1.76379	-0.953855	-1.94594	-1.59465	-0.860759	-0.717919	-1.50339		0.12979	-0.114016	-0.562268
417784	M200016084	A830007P12Rik	RIKEN cDNA A830007P12 gene	ENSMUSG00000059555	227612		-0.0862354	-0.0262978	-0.013554	-0.32222	-0.230375	-0.276161	-1.06442	-0.780033	-0.639274	-0.300604	-0.345107	-0.158374		-0.149047	-0.867757	-0.496897	0.204835	0.19451	0.562927	-0.423413	-0.458707	0.0655091	0.494451	0.566557	0.799181		-0.352515	-0.0473911	-0.518815
417799	M200008152	Topors	topoisomerase I binding, arginine/serine-rich	ENSMUSG00000036822	106021		0.98148	0.810165	0.625429	-0.00105067	-0.352156	-0.138803	0.114268	0.231747	0.305587	0.376395	0.435467	0.170095		0.246494	-0.0620726	0.443451	0.0261176	0.148948	0.735234	0.133689	-0.332727	0.398836	0.129919	0.186535	0.336312		0.0083992	-0.142707	-0.00183274
417838	M300010577	Dchs1	dachsous 1 (Drosophila)	ENSMUSG00000036862	233651		0.733881	0.47972	0.222363	0.682296	0.680127	0.519317	0.153503	-0.243367	-0.0976686	-0.400322	-0.307864	0.0837022		0.0660133	-0.0611404	0.266259	-0.904377	-0.334632	-0.0837976	0.177697	-0.211677	-0.179835	0.235538	-0.269454	0.20982		-0.697143	0.0504256	0.392074
417839	M300010579	Syde2	synapse defective 1, Rho GTPase, homolog 2 (C. elegans)	ENSMUSG00000036863	639654|214804		1.85866	1.6332	1.33391	0.989311	0.782696	0.64941	1.82437	1.47206	1.50578	0.839192	0.310428	-0.0214129		1.07056	0.561171	0.509762	-0.121179	-0.19255	-0.632567	0.722298	-0.0966468	0.339926	-0.405751	-0.642721	-0.596167		0.25669	0.104889	0.217357
417840	M300010578	Syde2	synapse defective 1, Rho GTPase, homolog 2 (C. elegans)	ENSMUSG00000036863	639654|214804		1.01956	0.65294	0.646616	0.598738	0.651904	0.401257	0.955281	0.693146	0.744771	0.284726	-0.0467538	-0.00453881		0.648647	0.468697	0.380556	-0.0471021	-0.485012	-0.588927	0.473915	-0.0270358	-0.75141	-0.31709	-0.0515169	-0.466236		-0.086683	0.137135	0.155385
417869	M300010604	En1	engrailed 1	ENSMUSG00000058665	13798		-0.316332	-0.404331	-0.289667	-0.465275	-0.29667	-0.609653	-1.45398	-0.957451	-1.04198	-0.60338	-0.0844324	-0.42827		-0.546116	-0.528885	-0.708054	-0.489685	-0.567016	-0.338559	-0.27942	-1.00442	-0.458035	-0.747383	-0.68082	-0.77581		-0.908207	-0.12263	-0.395666
417903	M300010630	Ccar1	cell division cycle and apoptosis regulator 1	ENSMUSG00000020074	67500		0.172597	0.145507	0.101586	-0.269367	-0.323999	-0.366414	0.322354	0.336615	0.214789	0.834994	1.01368	0.468367		-0.721157	-0.827423	0.536603	0.786544	0.261852	-0.215659	-0.772073	-0.475726	-0.3585	-0.240957	0.0590253	-0.0554775		0.0466806	-0.0840422	0.351123
417904	M300010631	Ttc7	tetratricopeptide repeat domain 7	ENSMUSG00000036918	225049		-0.125182	-0.052719	-0.019796	0.20068	0.0700933	0.0485599	-0.269962	-0.508137	-0.40688	0.983801	0.51212	0.650604		-0.0641918	-0.437555	0.402343	1.46392	1.70868	-0.237146	0.481081	-0.188501	0.509178	1.63259	1.19413	0.550597		0.699962	0.165543	0.466593
417917	M300010642	Phf20l1	PHD finger protein 20-like 1	ENSMUSG00000036933	239510		0.265648	0.020216	0.0451918	0.6688	0.770261	0.115972	0.379923	0.340058	0.109913	-0.361859	-0.655742	-0.0325633		0.709556	0.763687	0.329549	0.228032	-0.0407684	-0.305685	0.21572	0.559634	-0.184697	-0.39077	-0.65652	-0.559923		0.271851	0.267406	-0.103637
417930	M300010652	Rab8b	RAB8B, member RAS oncogene family	ENSMUSG00000036943	235442		0.137479	0.148032	0.166133	-0.115262	-0.225998	-0.0243821	0.626646	0.48464	0.503071	0.83953	0.602522	0.503763		0.339105	-0.387678	0.760088	0.26901	0.199775	0.308214	0.10564	0.59692	0.080402	0.806522	0.0803419	0.136479		0.475149	0.0406652	0.0480868
418039	M200007914	Socs5	suppressor of cytokine signaling 5	ENSMUSG00000037104	56468		0.202153	0.246787	0.0195331	0.457255	0.153272	0.379749	1.58149	0.918636	0.974852	1.23193	0.725009	0.683519		-0.00373537	0.724848	1.35941	2.15203	1.21003	0.0524897	0.617047	1.10648	1.35091	2.25157	1.14112	0.718382		1.95403	0.22085	0.796331
418040	M300010733	N/A	N/A	ENSMUSG00000037106	631797		0.144368	0.0871316	-0.0471962	0.45993	0.37017	0.30663	0.683334	0.763592	0.363966	0.866519	0.876808	0.438434		0.0394271	0.906888	0.421131	0.541896	0.124163	-0.894538	0.0640168	-0.254134	-0.149615	-0.136602	-0.244246	-0.269344		0.667326	0.177225	1.20376
418099	M200003436	Mycn	v-myc myelocytomatosis viral related oncogene, neuroblastoma derived (avian)	ENSMUSG00000037169	18109		-0.479923	-0.414507	-0.240326	0.0566985	0.0197799	0.0331338	1.25984	1.22981	0.916675	1.3781	1.15473	0.30481		0.853041	1.73644	1.71595	1.91008	1.63479	0.774662	1.31603	2.58758	2.01625	2.34284	2.36933	1.35016		1.01007	0.353816	0.532545
418108	M300010792	Krt80	keratin 80	ENSMUSG00000037185	N/A		-0.0453678	-0.312545	-0.0413071	-0.0442545	0.0403345	-0.0902794	0.267491	0.28877	-0.0227189	0.883351	0.658138	0.155926		-0.382956	0.525214	0.200575	0.460441	1.43485	-0.0703493	0.204694	0.000108151	0.191013	0.184732	0.436359	-0.0922736		0.406097	0.325904	0.489422
418121	M200008066	Islr	immunoglobulin superfamily containing leucine-rich repeat	ENSMUSG00000037206	26968		-0.0719334	0.0137477	-0.0362224	0.0715946	0.102448	-0.0555759	-0.261616	-0.32917	-0.125407	-0.660983	-0.752733	-0.273842		-0.173817	0.189344	-0.337054	-0.515001	-1.02846	-1.10038	-0.352305	0.0211274	-0.554954	-0.193701	-0.581171	-0.551191		-0.29189	-0.116834	-0.397672
418122	M300010802	N/A	N/A	ENSMUSG00000052005	N/A		0.563309	0.453704	0.345335	0.854173	0.909365	0.514414	0.749212	0.476069	0.67292	-0.202906	-0.0485691	0.297761		-0.122143	0.297483	0.167934	-0.418112	-0.0458604	-1.02875	-0.250868	-0.0945071	-0.0259833	0.252798	-0.00107452	0.0650466		0.820114	0.515058	0.31658
418124	M200015730	Spry1	sprouty homolog 1 (Drosophila)	ENSMUSG00000037211	24063		0.275972	0.246997	0.26149	0.111631	0.145852	0.236221	-0.651189	-0.283076	-0.251105	-0.773125	-0.581754	-0.580163		0.792849	1.02045	0.344828	-0.51415	0.872415	0.639232	0.899685	0.537783	1.79858	1.2092	0.885021	1.50073		-0.831287	0.248354	0.0853498
418143	M200004381	Clic4	chloride intracellular channel 4 (mitochondrial)	ENSMUSG00000037242	29876		0.350061	0.329939	0.337018	0.131669	-0.0378006	-0.116603	0.662744	0.573043	0.683837	0.805668	0.643982	0.488697		0.245946	0.403741	0.426999	0.786167	0.504203	-0.30839	0.45271	0.593877	0.377093	0.357526	-0.425619	-0.716041		0.365734	0.460148	0.578324
418151	M200003524	4930444A02Rik	RIKEN cDNA 4930444A02 gene	ENSMUSG00000037251	74653		0.00816902	0.159804	0.104309	-0.0253571	-0.27607	0.0454761	-0.864804	-0.782523	-0.406903	-0.502362	-0.568707	-0.294537		-0.501961	-0.880115	-0.716578	-0.117686	0.0284432	-0.805344	0.122327	-0.288027	-0.998024	-0.310888	-0.227745	0.0144544		-0.435139	-0.185144	-0.676468
418153	M300010825	N/A	ring finger and KH domain containing 2	ENSMUSG00000037253	240396		0.534385	0.453801	0.376044	0.491934	0.157567	0.478084	0.877584	0.525592	0.782477	0.421649	0.328777	0.279381		-0.0690423	0.564564	0.190797	0.0205649	0.266725	-0.917694	0.273472	0.446208	-0.426679	0.192265	0.00176853	0.0298509		0.714305	0.350828	-0.148217
418154	M300010824	Rkhd2	ring finger and KH domain containing 2	240396	240396		0.262022	0.266949	0.13555	0.0665442	0.0625979	0.105525	0.702703	0.810571	0.577827	0.712122	0.774776	0.323336		0.319095	0.403061	0.619683	0.403489	0.390352	-0.413025	-0.164893	0.320816	0.205783	-0.377143	-0.085686	-0.133171		0.357174	0.296314	0.195975
418160	M200007439	Iigp2	interferon inducible GTPase 2	ENSMUSG00000069874	54396		-0.213749	0.0639561	-0.21398	-0.199821	-0.234621	-0.398671	-0.877857	-0.571999	-0.273578	-0.318269	-0.128844	-0.11598		-0.257883	-1.96036	-2.03534	-1.13899	-0.605166	0.662349	-0.571766	-0.965948	0.341408	-0.599654	-0.381302	-0.0106236		-0.509172	-0.147541	0.0164453
418221	M300010875	Larp1	La ribonucleoprotein domain family, member 1	ENSMUSG00000037331	N/A|73158		0.320474	0.0707779	0.121754	0.769564	0.564796	0.452153	0.548726	0.0979418	0.345959	0.270923	-0.289315	0.26331		0.0359638	0.994488	0.425154	0.13881	0.794636	-0.478382	0.576321	0.519909	-0.567074	0.53754	0.227071	-0.271402		0.145054	0.169344	0.607823
418235	M200013668	Nudt22	nudix (nucleoside diphosphate linked moiety X)-type motif 22	ENSMUSG00000037349	68323		-0.319201	-0.260802	-0.00481742	-0.238686	-0.170185	-0.0980999	-0.919855	-0.759067	-0.676094	-0.761399	-0.397121	-0.244921		0.10777	-0.834644	-0.508013	-0.0724627	0.239217	0.117722	-0.0383272	-0.265983	-0.827679	0.00534874	0.221253	0.194945		-0.630368	-0.244984	-0.677179
418252	M300010890	Fer1l3	fer-1-like 3, myoferlin (C. elegans)	ENSMUSG00000048612	226101		0.440335	0.366167	0.192497	-0.149685	-0.0681846	-0.248728	0.353747	0.239561	0.149514	0.981206	1.04563	0.502587		0.0753031	0.113042	0.339854	0.890417	1.05104	0.368038	0.118338	-0.0295087	0.605726	0.265304	0.756609	0.463666		0.294503	0.485561	0.922525
418265	M200013269	Nmur2	neuromedin U receptor 2	ENSMUSG00000037393	216749		0.676918	0.602529	0.507951	0.646765	0.581141	0.556358	0.647765	0.384921	0.213899	0.263217	0.202387	0.0737585		0.546641	0.155452	0.26676	0.362835	-0.252371	0.150352	0.0505881	-0.0378937	-0.0638893	0.0670971	0.119993	0.836208		-0.128636	0.0621829	0.18065
418273	M200003040	Atp11b	ATPase, Class VI, type 11B	ENSMUSG00000037400	76295		0.275497	0.230323	0.15696	-0.0711402	-0.135759	0.120875	0.590634	0.395152	0.430162	0.676506	0.999973	0.389518		-0.185368	0.0227918	0.402981	0.358115	0.20659	-0.160072	-0.143749	-0.0509733	0.244032	-0.0100713	-0.16438	-0.371031		0.343894	0.193818	0.155804
418278	M300010907	Serpine1	serine (or cysteine) peptidase inhibitor, clade E, member 1	ENSMUSG00000037411	18787		3.82293	3.11148	2.91092	3.11061	2.73645	2.52856	5.14708	4.76125	4.10524	4.95154	3.1396	1.85219		3.06797	4.19573	3.52159	3.62899	2.7044	-2.43259	3.85586	3.57975	3.5373	1.21698	-0.761169	-1.57237		4.906	2.97015	4.90301
418310	M200002425	Azin1	antizyme inhibitor 1	ENSMUSG00000037458	54375		0.600008	0.417989	0.236152	0.31341	0.17669	0.107106	1.129	0.961424	0.854442	0.901162	0.518924	0.405267		0.88563	0.988876	1.32004	1.03406	0.569781	0.0245094	0.561486	0.769851	1.06279	0.676428	0.320823	0.327171		0.887938	0.219755	0.429875
418317	M200001672	Klf10	Kruppel-like factor 10	ENSMUSG00000037465	21847		-0.462998	-0.375293	-0.412819	-0.272072	-0.271018	-0.441349	1.63251	1.28349	1.25793	1.50047	0.958329	0.394898		-0.4078	0.735747	1.18981	0.316844	-0.661905	-1.20664	-0.0855055	0.703457	0.354566	0.00619511	-0.483317	-1.045		1.39406	0.286757	0.659967
418328	M300010946	Thoc2	THO complex 2	ENSMUSG00000037475	331401		0.171512	0.184261	0.0920023	0.679417	0.857546	-0.227305	0.0569967	0.24032	-0.103402	-0.760081	-1.08047	-0.0315465		-0.049628	0.154561	-0.114569	-0.00890922	-0.0920438	-0.0540175	-0.119599	0.17811	0.350993	-0.376903	-0.912865	-0.566735		-0.318365	-0.326656	-0.387145
418388	M300010993	Rapgef6	Rap guanine nucleotide exchange factor (GEF) 6	ENSMUSG00000037533	192786		-0.0664065	-0.0847067	-0.19228	0.959094	1.11524	0.196324	0.218999	-0.091676	-0.214806	-0.715653	-0.672709	0.124829		0.0724003	0.371023	-0.206866	0.445961	0.114137	-1.11197	0.254061	0.326485	-0.586828	-0.0422227	-0.247364	-0.330836		-0.510906	0.0885226	-0.889342
418413	M200014163	BC022687	cDNA sequence BC022687	ENSMUSG00000037594	217887		-0.356103	-0.374807	-0.357057	-0.0729033	-0.0143916	-0.126622	0.103911	-0.0939576	-0.128245	0.885423	0.618322	0.648058		0.729481	0.94926	1.31017	1.55216	2.03513	1.79144	0.804066	1.15374	1.4546	1.35289	1.71563	1.30701		0.765925	0.276468	0.493915
418434	M300011031	Utp18	UTP18, small subunit (SSU) processome component, homolog (yeast)	ENSMUSG00000054079	217109		-0.147424	-0.0613527	-0.0743303	-0.0681656	-0.0559041	-0.0385867	0.396243	0.336611	0.250912	0.844439	0.831701	0.305815		0.393856	0.127976	0.61469	1.03299	1.09299	0.479766	0.191025	0.532243	-0.24938	0.922704	0.909595	0.135102		0.724778	0.247615	0.106549
418474	M300011064	1110057K04Rik	RIKEN cDNA 1110057K04 gene	ENSMUSG00000037669	68832		-0.072228	-0.116767	-0.145085	0.422762	0.386097	0.277695	-0.425801	-0.455495	-0.210795	-0.912525	-0.91422	-0.26598		-0.20419	-0.489486	-0.554841	0.0291533	0.054626	-0.341565	-0.329527	0.0725604	-0.985388	-0.0555486	0.0514079	-0.235881		-0.152392	-0.111838	-0.613784
418491	M200004988	Ddhd1	DDHD domain containing 1	ENSMUSG00000037697	114874		0.329826	0.254466	0.201202	-0.0388422	-0.0112307	0.0266143	0.554012	0.337891	0.241808	1.3514	1.12394	0.640931		-0.64404	0.289449	0.951075	1.04174	0.764818	0.258577	0.188145	0.835051	1.17261	0.934387	0.92968	-0.0804125		0.773534	0.173726	0.677092
418492	M300011077	Ddhd1	DDHD domain containing 1	ENSMUSG00000037697	114874		0.152648	0.162171	0.175468	-0.0518409	-0.0762275	-0.108303	0.474403	0.341637	0.265732	1.30045	1.24426	0.633634		0.346635	0.549186	1.1667	1.1746	0.907891	-0.0946143	0.745104	0.354961	1.10311	0.825477	1.06047	0.0925892		0.879524	0.281423	0.357466
418493	M300011076	Ddhd1	DDHD domain containing 1	ENSMUSG00000037697	114874		0.181529	0.120305	0.0001562	0.0512454	-0.119689	0.117268	0.651045	0.432624	0.193091	1.5139	1.01209	0.776615		0.192774	0.838996	1.27393	1.29695	0.852515	-0.290651	0.765133	0.695562	0.0980018	0.835139	0.562956	0.556843		1.34413	0.309445	0.644544
418505	M300011087	Plekhc1	pleckstrin homology domain containing, family C (with FERM domain) member 1	ENSMUSG00000037712	218952		0.597891	0.319399	0.227673	0.467434	0.243667	0.22763	1.68325	1.5748	1.38649	1.60712	1.09605	0.694029		0.377539	0.844795	1.23718	1.2723	0.487693	-1.30496	0.159637	0.402119	0.582926	0.0362428	-0.691078	-1.2379		1.36592	0.981859	1.21495
418577	M300011135	N/A	N/A	N/A	N/A		0.480474	0.319522	0.381061	0.925576	0.893587	0.821535	1.45561	0.730582	0.853771	0.61088	0.483452	-0.000468129		1.51633	1.32539	1.77921	0.602711	1.18434	0.809706	1.45311	1.61448	0.978333	1.12568	0.582451	0.709538		-0.231825	-0.150135	-0.0841273
418587	M300011145	Larp2	La ribonucleoprotein domain family, member 2	ENSMUSG00000037814	214048		-0.0961721	0.0689027	-0.223832	-0.115514	-0.199832	-0.128788	0.595481	0.636137	0.427539	1.115	1.06388	0.58124		0.217231	0.285269	0.0847892	0.54254	0.507893	-1.07628	-0.443185	0.00614654	-0.0101432	-0.141404	-0.679785	-1.46968		1.43296	0.900573	1.05741
418629	M200000527	Egr2	early growth response 2	ENSMUSG00000037868	13654		3.7489	3.68009	3.28545	2.6834	2.46768	2.33778	2.33058	1.99733	1.35674	0.160802	0.0631458	-0.0832936		5.163	3.68615	2.86032	1.08923	0.573407	-0.0685068	4.06404	2.70665	1.15546	0.963316	0.18364	0.0219901		1.49422	0.247922	0.54781
418641	M300011193	Qk	quaking	19317	19317		1.495	1.27584	0.973763	0.826768	0.421821	0.781025	0.727913	0.466614	0.547737	0.780381	0.843722	0.278093		1.73882	0.934771	0.57407	0.670965	0.649569	0.200995	0.765634	0.590894	-0.162203	0.267385	0.680849	-0.303584		0.345029	0.257101	0.423588
418684	M300011228	Ubb	ubiquitin C	ENSMUSG00000008348	22190		0.72555	0.838009	0.15354	0.672487	0.360614	0.535553	-0.130445	-0.107348	-0.226394	-0.174282	-0.262926	-0.229877		-0.00990725	-0.0828242	-0.35604	0.0594083	0.200907	-0.0234516	0.427262	-0.0707029	-0.424656	-0.197754	-0.0382214	-0.207118		0.313702	0.337673	0.513953
418701	M200003896	Fgd3	FYVE, RhoGEF and PH domain containing 3	ENSMUSG00000037946	30938		0.0691234	0.0844215	0.0542325	0.277768	-0.335755	0.0306908	1.20915	1.03249	1.3039	0.194862	-0.130038	0.137814		0.199644	0.0139903	0.998877	-0.0364169	0.368791	0.249926	0.0969303	0.421971	0.212397	0.639762	-0.00644204	0.123697		0.877224	-0.411498	1.43993
418722	M200009387	Snn	stannin	ENSMUSG00000037972	20621		-0.446513	-0.455953	-0.284092	-0.553133	-0.330526	-0.579194	-0.815018	-0.469866	-0.56784	-0.239252	-0.0462877	-0.105381		-0.326179	-0.368631	-0.461714	-0.934249	-0.272754	0.222092	-0.0868712	-0.330825	-1.01784	-0.493102	-0.142986	0.408264		-0.837575	-0.235737	-0.474926
418786	M200000042	Socs1	suppressor of cytokine signaling 1	ENSMUSG00000038037	12703		-0.745851	-0.582733	-0.52892	-0.439718	-0.433815	-0.37071	0.213782	0.0393276	-0.267081	0.346625	-0.0482177	0.0451762		-0.0847596	0.481659	1.55398	1.39833	0.914753	1.14095	0.208786	1.20617	1.17274	0.692003	0.920974	0.403695		0.582768	0.12165	0.0682082
418808	M200008360	Dexi	dexamethasone-induced transcript	ENSMUSG00000038055	58239		-0.116193	-0.165903	-0.100201	-0.102954	-0.0892389	-0.105992	-0.596411	-0.754109	-0.574689	-0.329488	-0.326667	-0.164389		0.0668112	-0.692734	-0.715974	-0.720642	-0.372963	0.358497	0.198884	0.202556	-0.511861	-0.194874	0.388038	0.0568838		-0.387272	-0.00698995	-0.403259
418845	M200013470	Sbno1	sno, strawberry notch homolog 1 (Drosophila)	ENSMUSG00000038095	243272		0.173689	0.0718712	-0.0252726	0.629932	0.702388	0.0302141	0.143994	0.0864331	-0.0861651	-0.476975	-0.741847	0.162717		0.384742	0.0978902	0.285217	0.352661	0.163596	-0.16961	0.0224299	0.110812	-0.556517	-0.00195919	-0.325102	-0.348349		0.0361346	-0.097574	-0.536104
418891	M200014144	5033430I15Rik	RIKEN cDNA 5033430I15 gene	ENSMUSG00000038152	N/A		0.346373	0.388671	0.378382	0.40837	0.319303	0.0358843	0.775259	0.936314	0.678346	0.295493	-0.0413074	-0.176153		0.720463	0.459968	1.09698	-0.0160534	-0.969846	-0.69782	0.250757	0.274352	-0.25656	-0.775393	-1.51314	-0.913904		1.31536	0.086692	-0.352323
418912	M300011390	BC049806	cDNA sequence BC049806	ENSMUSG00000038174	213056		0.749041	0.456071	0.322238	0.567282	0.12195	0.560751	1.62388	1.04039	0.964999	0.488874	-0.0105213	0.058979		1.10998	1.27474	1.9269	0.598222	0.19813	-0.282194	1.13219	0.808345	0.418903	0.782293	0.334667	0.262332		1.07496	-0.04446	0.0171083
418965	M200001894	Hoxa9	homeo box A9	ENSMUSG00000038227	15405		-0.970711	-0.873108	-0.797044	-1.27903	-1.22106	-0.960007	-1.80421	-1.31802	-0.975984	-1.50144	-0.642811	-0.265997		-2.25919	-2.91846	-2.32074	-2.69623	-1.61774	-0.360822	-1.47456	-1.49018	-1.0603	-0.149094	-0.569133	-0.474447		-2.474	-0.704652	-1.33962
418969	M200000051	Hoxa7	homeo box A7	ENSMUSG00000038236	15404		-0.388339	-0.316519	-0.178766	-0.0286498	0.0241529	0.0551863	-1.21952	-1.1211	-0.836024	-1.81516	-1.32422	-0.600447		-0.497067	-0.646064	-1.01625	-1.24695	-0.578676	-0.0172111	-0.497896	-0.637042	-0.335765	-0.560099	0.0633976	0.149637		-1.55313	-0.295876	-1.07268
418974	M300011437	Mical2	microtubule associated monoxygenase, calponin and LIM domain containing 2	ENSMUSG00000038244	320878		0.43934	0.379383	0.417831	0.422509	0.282081	-0.0779278	1.13882	0.783427	0.645654	1.38278	1.06151	0.757401		0.621303	0.443077	1.9411	1.78883	1.56559	-0.107724	0.458729	0.993581	0.865151	1.03793	0.25238	0.123968		2.1988	0.746924	2.10373
418975	M300011439	Mical2	microtubule associated monoxygenase, calponin and LIM domain containing 2	ENSMUSG00000038244	320878		0.330163	0.12341	0.255602	0.499107	0.25893	0.256005	1.74772	1.57047	0.748826	1.1124	0.897234	0.555221		0.834285	2.38037	2.66509	1.44761	1.5521	0.783498	1.29933	2.35927	0.700339	1.13883	-0.144724	0.534323		1.2478	0.714192	1.00655
418984	M200000062	Hoxa5	homeo box A5	ENSMUSG00000038253	15402		0.0976542	0.142738	-0.00249101	-0.287628	-0.323551	-0.208591	-0.842452	-0.505166	-0.391015	-0.608676	-0.0259169	-0.153541		-0.125789	-1.14834	-0.180095	-1.40815	-0.872333	-0.137034	-1.15282	-0.89967	-0.292494	-0.392155	-0.512277	-0.0427119		-1.48052	-0.71005	-0.69906
418998	M300011454	3110004L20Rik	RIKEN cDNA 3110004L20 gene	ENSMUSG00000038267	73102		-0.021077	-0.14767	-0.126735	-0.183585	-0.352274	-0.199174	-0.439655	-0.360992	-0.3436	-1.17238	-0.984319	-0.988107		0.79383	0.228387	0.243398	0.244383	0.0731019	0.126605	0.426372	0.409157	0.0814118	0.361366	0.211527	0.629458		-1.77928	-0.986832	-1.30529
419015	M300011467	Nol1	nucleolar protein 1	ENSMUSG00000038279	110109		-0.158248	-0.254015	-0.202359	-0.209034	-0.24034	-0.15029	0.348718	0.12038	-0.0211776	1.04553	0.789568	0.372336		0.0529036	0.374848	1.23516	1.72504	1.29532	0.5352	0.361534	0.455764	2.03989	1.34211	1.12082	0.501442		1.00683	0.00688585	0.909934
419054	M300011495	Sesn1	sestrin 1	ENSMUSG00000038332	140742		-0.103203	-0.103634	-0.110835	-0.180656	-0.323404	-0.218023	-1.10259	-0.895932	-0.644807	-1.14208	-0.839039	-0.605319		-0.531223	-0.742597	-0.966417	-1.67789	-0.956104	-0.384244	-0.562022	-0.84294	-1.47726	-0.578226	-0.825758	-0.284744		-1.48427	-0.554574	-1.37485
419086	M300011519	Lasp1	LIM and SH3 protein 1	ENSMUSG00000038366	16796		-0.0706781	-0.271118	-0.268227	0.612701	0.626308	0.257075	-0.243311	-0.635221	-0.0853472	-0.946488	-0.655924	-0.269545		-0.306528	0.19429	-0.69329	-0.755446	-0.23127	-0.42125	0.382884	0.108693	0.334185	-0.0859876	-0.217421	-0.0170413		-0.60562	0.136402	-0.188748
419094	M200006772	Trp53inp2	transformation related protein 53 inducible nuclear protein 2	ENSMUSG00000038375	68728		0.421403	0.0279058	0.198407	0.0753092	0.161202	0.0373149	0.836298	0.873692	0.680861	0.462851	0.568943	0.197472		0.289137	0.539526	0.512815	-0.256969	-0.677507	-0.103547	0.471809	0.284155	0.13861	-0.483093	-1.02013	-0.675568		-0.149018	-0.0659046	0.103124
419109	M200013539	Mpp6	membrane protein, palmitoylated 6 (MAGUK p55 subfamily member 6)	ENSMUSG00000038388	56524		-0.33481	-0.205345	0.120431	-0.496846	-1.11314	-0.038513	-0.0911256	-0.0217878	-0.521988	1.52899	1.09262	0.460822		-0.375805	-0.523671	1.34637	1.09943	2.01836	0	0.0732781	0.0267053	0.729946	0.36985	0.902854	2.36831		0.980617	0.858319	-0.0207792
419111	M300011535	Mpp6	membrane protein, palmitoylated 6 (MAGUK p55 subfamily member 6)	ENSMUSG00000038388	56524		-0.166771	0.0123959	0.0215595	-0.218545	-0.115056	-0.114644	0.127633	0.417283	0.281164	1.21856	1.07882	0.684685		0.105568	0.0972913	0.79853	0.945511	1.59423	0.290817	-0.0594451	0.258013	1.08555	0.701122	1.06732	1.02599		1.27221	0.304546	0.319566
419114	M200015455	N/A	thioredoxin interacting protein	ENSMUSG00000038393	56338		-0.618868	-0.597285	-0.461237	-0.782161	-0.485601	-0.465439	-1.83001	-1.085	-0.791552	-0.101449	0.150716	0.631576		-1.31824	-1.99212	-1.80557	-1.79935	-1.58968	-1.81789	-0.952028	-2.21107	-1.22371	-0.820781	-1.11459	-1.36303		-0.319009	0.599161	-0.467025
419124	M300011541	Higd1a	N/A	ENSMUSG00000044330	N/A		0.0316791	-0.0994822	-0.0445705	-0.0996474	0.0113894	-0.292148	0.121639	0.108699	-0.00885703	0.991983	0.912058	0.613672		0.460959	-0.178022	0.552195	1.18144	1.64556	-0.988714	-0.674541	0.0060475	-1.16099	1.12879	1.2118	0.537771		2.5583	0.314534	0.710526
419127	M200014070	Foxq1	forkhead box Q1	ENSMUSG00000038415	15220		0.0564188	0.101383	0.0482889	0.239191	0.437871	0.246042	1.19219	0.864014	1.01937	0.738039	0.236862	0.28585		0.421552	0.894413	0.690837	0.320274	0.555269	0.690046	1.00632	0.633546	0.512011	0.462395	0.218235	0.157344		-0.190248	0.896664	0.739504
419130	M200012044	Egr1	early growth response 1	ENSMUSG00000038418	13653		4.55764	4.61833	4.23548	1.84995	1.72516	1.42547	3.29619	2.90452	2.37291	1.14348	-0.305099	-0.963458		4.36502	3.9249	3.83153	2.55138	1.90877	0.414279	3.91661	2.55418	2.75764	2.27134	1.24722	1.71717		1.35752	0.893228	0.898892
419142	M200001398	Usp5	ubiquitin specific peptidase 5 (isopeptidase T)	ENSMUSG00000038429	22225		0.002797	-0.109942	-0.111212	0.369609	0.393509	0.266015	-0.0910882	-0.202299	-0.0829403	-0.536436	-0.706406	-0.144088		-0.200545	-0.171642	0.0605983	-0.0357118	0.285533	-0.311813	0.103678	0.030233	0.000595314	0.461338	0.193993	-0.212051		-0.371612	-0.0915551	-0.10614
419201	M200003043	Bxdc1	brix domain containing 1	ENSMUSG00000038510	67239		-0.229279	-0.0849655	-0.137179	-0.145535	-0.183605	-0.231337	0.0672296	0.132758	0.0414405	0.973067	0.7816	0.346036		0.0627614	0.359712	1.06974	1.49896	0.931701	-0.154677	0.199588	0.442198	1.395	1.47361	1.08864	0.2563		1.24295	0.112327	0.202089
419209	M200005604	Tbc1d17	TBC1 domain family, member 17	ENSMUSG00000038520	233204		-0.168376	-0.0774095	-0.193099	-0.0400482	0.0243925	0.139833	-0.596324	-0.646059	-0.578071	-0.692905	-0.739343	-0.269286		-0.149399	-1.15837	-0.424052	-1.29861	-0.0183958	0.574436	-0.090581	0.071825	-0.313442	-0.282256	-0.223604	1.08418		-0.793776	-0.259067	-0.654275
419218	M300011603	C1rl	complement component 1, r subcomponent-like	ENSMUSG00000038527	232371		-0.0647345	0.0611313	0.0527365	-0.00453336	0.0697379	-0.0238882	-0.325699	-0.2319	-0.188311	-0.826721	-0.863831	-0.329238		-0.0311163	-0.682028	-0.203855	-1.18941	-0.916924	0.490051	-0.221075	0.101914	-0.134643	-0.274157	-0.909885	0.352626		-0.627823	-0.137724	-0.605641
419221	M200013683	Rgs4	regulator of G-protein signaling 4	ENSMUSG00000038530	19736		0.428489	0.395075	0.232268	0.0561051	-0.176358	-0.00633288	0.500819	0.895997	0.994205	0.766692	0.834645	0.582097		0.440137	-0.348635	-1.39891	-2.33058	-1.83008	-2.02579	0.451583	-0.598354	-0.467452	-1.48982	-2.14784	-1.89866		-0.0678103	0.569767	0.264752
419270	M300011640	Pptc7	PTC7 protein phosphatase homolog (S. cerevisiae)	ENSMUSG00000038582	320717		0.15546	0.0692683	0.171901	-0.138345	-0.10988	-0.0791611	0.608265	0.589477	0.613207	0.409664	0.223864	0.289206		0.239832	0.237656	0.813045	0.185566	0.595444	-0.26558	0.277232	0.192291	0.549127	0.232686	-0.0306613	-0.040377		0.226264	0.00170038	-0.0540123
419273	M300011642	Phactr1	phosphatase and actin regulator 1	ENSMUSG00000054728	218194		0.121862	0.108637	-0.0202257	0.324224	0.175252	0.191077	-0.116763	-0.229232	-0.16341	-0.60044	-0.687669	-0.350294		-0.347801	-0.0157464	-0.915436	-0.69115	-0.816166	0.0316586	-0.649401	-0.512712	-0.963417	-0.564946	-0.507928	-0.687674		-0.237053	-0.100101	-0.329728
419281	M300011650	Phactr1	phosphatase and actin regulator 1	ENSMUSG00000054728	218194		0.407696	0.30884	0.178029	0.758263	0.680035	0.552712	0.347444	0.141575	0.165616	-0.0509618	-0.299567	-0.171611		-0.220871	-0.0537618	-0.452384	-0.634929	-0.188094	-0.0515568	0.0201392	0.096621	-0.600289	-0.620287	0.00216845	-0.385703		-0.136392	-0.245227	-0.0779815
419302	M300011667	AA673488	expressed sequence AA673488	ENSMUSG00000038611	101471		0.267841	0.389682	0.24815	-0.168115	-0.148982	-0.126917	0.257321	0.290899	0.102365	0.643196	0.564357	0.187994		0.0854753	-0.310776	0.597667	0.074625	0.276062	-0.00673189	0.0360916	-0.0588677	0.544356	-0.0105654	0.312544	0.0893968		-0.255861	0.00829172	0.393736
419303	M200000657	Mcl1	myeloid cell leukemia sequence 1	ENSMUSG00000038612	17210		1.21524	0.964875	0.824659	0.540444	0.417199	0.492206	0.376338	0.427263	0.267927	0.521604	0.492302	0.299601		1.37801	0.851783	1.17003	1.15848	0.98489	1.00421	0.877596	0.892038	0.559751	0.583472	0.976672	1.0149		0.366764	0.13518	0.325897
419304	M300011668	Mcl1	myeloid cell leukemia sequence 1	ENSMUSG00000038612	17210		1.27028	0.980559	0.922027	0.80044	0.654035	0.669366	0.651858	0.46962	0.379639	0.276991	0.0896487	-0.0100907		1.37921	2.03873	1.59518	0.981699	0.878275	0.425869	1.82747	1.38647	0.781322	0.824728	0.926964	0.659439		0.725643	0.0336133	0.162015
419308	M200004084	Rassf7	Ras association (RalGDS/AF-6) domain family 7	ENSMUSG00000038618	66985		-0.244013	-0.271431	-0.159789	-0.244798	-0.205902	0.0168641	-0.0684081	0.00958249	-0.0889171	0.637961	0.71498	0.458039		-0.37421	-0.722773	-0.718557	-0.244205	0.0279649	-0.287278	-0.372865	-0.656471	-1.0268	-0.0848911	-0.259777	-0.561122		0.468325	0.207293	0.254166
419358	M200005000	Pak1ip1	PAK1 interacting protein 1	ENSMUSG00000038683	68083		0.220955	0.158519	0.0922381	0.143542	0.0340149	-0.0484663	0.626891	0.527243	0.459758	0.768219	0.594802	0.298564		0.31293	0.231831	0.901051	0.79411	0.543768	-0.504462	-0.102612	0.833681	0.504513	0.670035	0.277607	0.069035		0.98599	0.245207	0.231669
419359	M300011705	Pak1ip1	PAK1 interacting protein 1	ENSMUSG00000038683	68083		0.0764346	-0.0459233	0.0884574	-0.226287	-0.161916	-0.067296	0.574532	0.657179	0.309368	1.00296	0.909106	0.3841		0.200983	0.89116	0.990892	1.242	0.850895	0.11479	0.230405	0.594781	0.564624	0.505856	0.670059	0.079432		0.731122	0.299975	0.405086
419383	M200007564	Taf5l	TAF5-like RNA polymerase II, p300/CBP-associated factor (PCAF)-associated factor	ENSMUSG00000038697	102162		-0.0223545	0.0950413	0.0229903	-0.136957	-0.0508724	-0.010821	0.678011	0.335335	0.258484	0.592579	0.18273	0.145888		0.385843	1.7799	1.08143	0.858254	0.960674	0.243035	0.24003	0.60575	0.769569	0.605856	1.17627	-0.0656222		0.438887	0.245172	-0.0293253
419389	M300011727	Gmeb2	glucocorticoid modulatory element binding protein 2	ENSMUSG00000038705	229004		0.440054	0.259131	0.235409	0.282606	0.239979	0.251261	0.828061	0.819067	0.512926	0.223284	-0.000539936	-0.0607021		0.761809	1.52588	0.823224	0.463081	0.225664	0.268552	0.331521	0.719923	0.427561	0.140584	0.359193	0.093186		0.00934581	0.241015	0.163822
419398	M200002526	Pbx3	pre B-cell leukemia transcription factor 3	ENSMUSG00000038718	18516		0.332222	0.0220585	0.114342	0.196893	0.112066	0.149656	0.885244	0.781011	0.569796	1.29494	1.02629	0.73135		-0.522174	-0.145138	-0.0713828	0.22837	-0.274038	-0.802147	-0.119366	-0.0232858	-0.0380925	-0.743092	-0.153163	-0.945052		0.818223	0.44861	0.888561
419403	M300011739	LOC666578	similar to DEAD (Asp-Glu-Ala-Asp) box polypeptide 18	666578	666578		0.0752991	0.0873691	0.0569494	-0.180319	-0.361538	-0.0306307	0.187895	-0.00722879	0.167183	1.06817	0.732875	0.460516		-0.43184	0.159331	-0.0729721	1.38134	0.895514	0.138511	0.554497	0.398257	0.00245537	0.815059	0.364244	0.208481		0.707741	0.140866	0.759366
419406	M200002578	Akap2	paralemmin 2	ENSMUSG00000038729	11641		0.775667	0.374239	0.518055	0.547697	0.540599	0.35527	0.981253	0.977072	0.642594	0.470991	0.280154	-0.0150448		1.21501	1.73922	1.49583	1.37764	1.19855	0.527459	0.804494	1.0803	1.27476	0.332434	0.896986	0.147141		0.744414	0.35533	0.290419
419408	M300011742	Mboat1	membrane bound O-acyltransferase domain containing 1	ENSMUSG00000038732	218121		0.0727495	0.0619995	0.0172153	-0.180343	0.023729	-0.279107	1.30921	1.46244	1.04541	2.50462	2.22816	1.79178		0.143919	1.30618	0.702494	1.29397	0.355854	-0.714161	-0.035177	0.112727	0.867702	0.46957	-0.303549	-0.227162		2.89375	1.86472	2.16802
419435	M200002093	Serpinb2	serine (or cysteine) peptidase inhibitor, clade B, member 2	ENSMUSG00000062345	18788		-0.0290733	-0.0169601	-0.0703145	0.204042	0.327763	0.286758	3.7563	2.16827	1.35133	4.36161	2.4396	1.2956		0.191248	2.98595	4.34067	6.14368	6.08991	1.03357	0.487953	2.56914	3.45382	2.99686	4.0416	0.332612		-	-1.01764	0.189827
419438	M300011762	Ascc3	activating signal cointegrator 1 complex subunit 3	ENSMUSG00000038774	77987		0.525685	0.483902	0.283749	0.139653	-0.107777	0.108474	0.643963	0.605738	0.555096	0.865574	0.598267	0.497849		-0.337591	0.13993	0.0190838	-0.257257	0.265292	-0.650854	0.103859	-0.118554	-0.53729	-0.108879	-0.277375	-0.331936		0.744238	0.69973	0.898455
419460	M300011776	N/A	RIKEN cDNA D730040F13 gene (D730040F13Rik), mRNA	ENSMUSG00000055296	242474		1.085	0.815411	0.521529	0.880672	0.687442	0.648738	1.81276	1.38588	1.09614	1.19698	0.981771	0.517685		0.888803	0.508538	1.02296	0.592974	0.318118	0.189002	0.355269	0.249111	-0.586824	-0.347167	-0.323126	0.369064		0.381989	0.269165	0.600423
419470	M300011784	N/A	N/A	N/A	N/A		0.0237059	-0.0796884	0.00569374	0.123068	0.00728713	-0.116193	-0.442964	-0.408069	-0.314382	-1.02296	-1.08203	-0.392631		-0.222384	-0.808652	-0.845916	-0.823254	0.356829	0.299616	-0.22667	0.0961529	-0.544213	-0.0077361	-0.0519022	0.435724		-0.46835	-0.279122	-0.648803
419525	M200005284	Atpbd3	ATP binding domain 3	ENSMUSG00000038888	233189		0.0576026	0.0858162	-0.0555354	-0.00331656	-0.0908434	0.00412207	0.324246	0.252617	0.198717	0.948434	0.694694	0.439075		-0.716392	-0.345689	0.37755	0.63687	0.393674	-0.129583	-0.568017	0.0617981	0.863008	0.577818	0.490465	0.0526513		0.393019	0.188249	0.21394
419564	M300011861	9630058J23Rik	RIKEN cDNA 9630058J23 gene	ENSMUSG00000038949	226744		0.212207	0.128149	-0.0120198	0.0612933	0.00542088	0.0915917	1.2075	1.27569	1.06289	0.535373	0.232767	0.0972506		0.160875	0.608077	0.929526	0.0450226	0.381223	-0.488583	0.00968946	-0.114778	0.139265	-0.482337	-0.552221	-0.51785		-0.251996	0.228817	0.445614
419582	M200012903	Esf1	ESF1, nucleolar pre-rRNA processing protein, homolog (S. cerevisiae)	66580	66580		-0.281224	0.017852	-0.206677	0.687255	0.749399	0.178436	0.0955823	0.0167369	-0.0114898	-0.0576002	-0.262164	-0.0541963		0.399918	0.207996	0.866085	1.22666	0.483591	-0.346159	0.138865	0.545917	0.959538	0.587783	-0.400942	-0.527685		0.807318	0.0724635	0.283716
419594	M200006139	Ube3c	ubiquitin protein ligase E3C	ENSMUSG00000039000	100763		0.13904	0.172181	0.0466516	-0.0576554	-0.157621	-0.279606	0.0334679	0.203158	0.160657	0.814485	0.72039	0.261365		0.129009	0.192897	0.339145	0.360508	0.422904	-0.335008	-0.0151899	-0.42343	0.279277	0.27013	0.230101	-0.157449		0.641324	0.164385	0.259314
419600	M300011883	Tlr4	toll-like receptor 4	ENSMUSG00000039005	21898		0.218971	0.156961	0.135521	0.47791	0.261857	0.235797	0.669283	0.531759	0.564501	0.119584	-0.133693	0.0852744		0.388381	0.998809	0.901683	0.818692	0.825571	0.807426	0.0237513	0.452693	0.554711	0.560062	1.12603	1.0365		0.543616	0.25068	0.0837819
419603	M300011884	Timm8b	translocase of inner mitochondrial membrane 8 homolog b (yeast)	ENSMUSG00000039016	N/A		0.107238	-0.0402549	-0.0614654	0.304078	0.29615	0.326013	1.56696	0.878663	0.480257	0.858564	0.372923	0.278584		0.5438	0.472144	0.401228	0.245723	-0.00990456	0.053858	0.0807004	0.298648	0	0.217423	-0.0687549	-0.30847		-1.45044	-0.156404	-0.340248
419659	M200004050	N/A	N/A	ENSMUSG00000039081	218820		-0.232201	0.0536558	0.0414966	-1.41617	-1.09158	-1.07114	-2.29765	-1.70059	-1.38981	-0.843716	0.335337	0.14601		-0.914276	-2.5445	-1.6284	-1.63238	-0.123349	0.557776	-1.16778	-1.49899	-0.357063	-0.553105	-0.354018	-0.578356		-1.20851	-0.270296	-0.755088
419683	M300011954	Nexn	nexilin	ENSMUSG00000039103	68810		0.177278	0.215062	-0.0704955	0.095488	0.37661	-0.0544807	0.892802	0.920924	0.643524	0.227012	0.234187	0.397045		-0.0314412	-1.00239	-0.303688	-1.0166	-0.879595	-1.94118	-0.84558	-0.391715	-0.665069	-1.07275	-2.74135	-2.75544		0.0855685	0.960571	0.948888
419720	M200000910	Pprc1	peroxisome proliferative activated receptor, gamma, coactivator-related 1	ENSMUSG00000055491	226169		0.30101	0.304375	0.139959	-0.0399795	-0.0666473	0.0567205	0.376136	0.458017	0.140083	0.683543	0.607513	0.347238		0.371176	0.339945	0.777726	0.936649	0.786657	0.122196	-0.0639183	0.482474	0.630837	0.657744	0.635739	0.13834		0.264423	0.230349	0.827013
419747	M300012002	Polg	polymerase (DNA directed), gamma	ENSMUSG00000039176	18975		0.213378	0.165649	0.172293	-0.0892277	-0.0611581	-0.14562	0.905407	0.408497	0.410489	0.819941	0.488612	0.441477		0.111575	0.37094	1.0492	0.536395	0.630585	0.150014	0.283282	0.696508	0.677438	0.396893	0.4379	0.519847		0.341628	0.135678	0.144576
419754	M300012007	AW209491	expressed sequence AW209491	ENSMUSG00000039182	105351		-0.449745	-0.468089	-0.329699	-0.739793	-0.573697	-0.552712	-0.806058	-0.217672	-0.121936	0.177603	0.406475	0.132709		-0.361526	-1.57302	0.0693052	-0.14442	0.263817	0.208081	-0.755949	-1.07754	0.899019	-0.315827	0.125208	-0.213356		0.0311949	-0.042515	-0.52017
419765	M300012017	N/A	N/A	ENSMUSG00000070871	625291|227210|667836|672495		0.29039	0.206483	0.241873	0.329656	0.22508	0.215099	1.51685	0.795743	0.946045	1.26856	0.899687	0.775567		0.194699	1.06794	1.63122	0.769031	0.742235	-1.31109	0.535052	0.950323	1.07204	1.14779	0.406922	-0.545369		0.959997	0.625903	0.740431
419780	M200004869	Metrnl	meteorin, glial cell differentiation regulator-like	ENSMUSG00000039208	210029		-0.127453	-0.0811298	-0.134264	0.0197701	0.0931674	-0.00899554	1.24536	1.21386	0.888019	1.33107	1.0281	0.731265		0.687467	0.86018	1.16423	0.945972	0.867229	0.443411	0.610561	1.19309	0.664411	0.770807	0.785655	0.545584		1.01474	0.48477	0.241121
419787	M300012033	N/A	serine/arginine repetitive matrix 2	ENSMUSG00000039218	75956		0.722572	0.611556	0.39203	-0.0332041	0.187526	-0.0607088	0.197672	0.164664	-0.214482	0.366227	0.538509	0.0212779		0.489652	0.69508	0.787468	0.135634	0.251437	0.652897	0.709242	0.811042	0.521948	0.134915	0.404683	0.657832		-0.513315	0.0754847	0.35347
419789	M300012031	N/A	serine/arginine repetitive matrix 2	ENSMUSG00000039218	75956		0.717682	0.488076	0.113974	0.918745	0.964788	0.0570138	0.209473	0.306782	-0.19358	-0.639345	-0.766564	-0.106384		0.677564	0.945969	0.848618	0.866817	0.0930516	-0.0616184	0.540513	0.815336	0.898714	0.0481629	-0.228403	-0.164406		-0.225859	0.147027	-0.0403062
419822	M300012061	Lyplal1	lysophospholipase-like 1	ENSMUSG00000039246	226791		-0.0534309	-0.00970185	0.139333	-0.149618	-0.0927695	-0.142779	0.0246959	0.00742157	-0.0943955	-0.567454	-0.564273	-0.552776		0.0884688	0.18262	0.0928019	-1.0305	-1.01692	0.419815	-0.152461	0.34221	-0.0994497	-0.00817537	0.018308	0.352564		-0.434602	-0.173235	-1.21728
419873	M300012100	Rnf122	ring finger protein 122	ENSMUSG00000039328	68867		0.0949429	0.103547	0.142044	0.43203	0.388176	0.429989	-0.662009	-0.832297	-0.541912	-1.18171	-1.13556	-0.516621		-0.849709	-0.934631	-1.49638	-1.55628	-0.564879	-0.131585	0.111632	-1.47161	-0.993145	-1.08965	-0.600784	-0.263284		-2.3423	-0.61942	-1.13351
419882	M300012106	Heatr1	HEAT repeat containing 1	ENSMUSG00000050244	217995		0.281458	0.229238	0.159425	0.295933	0.164607	0.149756	0.769081	0.318493	0.504305	1.29981	0.841588	0.579941		0.119655	0.15979	0.789356	0.886119	0.734688	-0.415605	0.116016	0.0243656	1.792	1.09595	0.9001	-0.108351		1.60889	0.414577	1.08356
419918	M200000522	Hlx1	H2.0-like homeo box 1 (Drosophila)	ENSMUSG00000039377	15284		-0.673507	-0.585735	-0.462347	-0.148286	-0.15922	-0.327042	0.957102	0.883333	0.52921	0.895608	0.886373	0.480078		0.100263	1.77958	1.42735	0.521026	0.284134	0.339081	0.20773	1.7377	1.63015	0.197954	0.132091	0.501157		0.375617	0.218672	0.159392
419923	M200007678	Dusp10	dual specificity phosphatase 10	ENSMUSG00000039384	63953		0.401231	0.547322	0.213106	0.482981	0.228817	0.344322	2.60498	2.00851	1.70241	2.22247	1.60274	0.964317		1.10866	3.17266	1.92323	1.49987	1.15612	0.104067	1.2578	2.42685	1.32871	0.975464	0.807945	0.712168		2.72472	0.922595	2.21646
419942	M200004359	Prss23	protease, serine, 23	ENSMUSG00000039405	76453		-0.0442837	0.105706	-0.0333392	0.112553	0.104418	-0.228129	0.435321	0.381995	0.393437	0.644091	0.721335	0.488703		0.313329	0.291972	0.391834	0.100732	0.544087	-0.42573	0.0983538	0.243082	0.329056	0.0685642	0.234662	-0.152814		0.490951	0.497143	0.348994
419954	M300012160	Fn1	fibronectin 1	ENSMUSG00000026193	14268		0.985341	0.421928	0.325922	1.30896	1.15736	0.84511	1.04539	0.219903	0.355766	0.0815366	0.214838	0.257734		-0.0721657	1.20406	0.762192	-0.0552751	0.182723	-0.307365	1.1734	1.32824	0.214516	1.188	0.225789	0.68277		0.667541	0.701657	1.03417
419977	M300012181	Ppl	periplakin	ENSMUSG00000039457	19041		0.187428	-0.0320727	0.0946426	-0.109981	0.346088	-0.0919659	0.278915	0.459621	0.178558	1.72806	1.21585	0.721341		-0.0298656	0.26567	-0.0286381	0.269381	0.541885	0.529273	-0.282343	0.684233	0.0531632	0.957217	1.73281	0.27623		0.764952	-0.528415	-0.393806
419983	M200004968	Tcta	T-cell leukemia translocation altered gene	ENSMUSG00000039461	102791		-0.433643	-0.369723	-0.179276	-0.445246	-0.273507	-0.218824	-1.04855	-0.677258	-0.543644	-0.709282	-0.481023	-0.453512		-1.2138	-1.41581	-1.2086	-1.38638	-1.31955	-0.384894	-1.00974	-1.17072	-0.875837	-0.81801	-1.25329	-0.844794		-1.07104	-0.156303	-0.803707
420001	M300012199	Ubn1	ubinuclein 1	ENSMUSG00000039473	170644		-0.100471	-0.268255	-0.393306	0.943571	0.880125	0.212536	0.105852	0.120974	-0.141245	-1.15587	-1.00772	0.0977389		0.698383	0.545546	0.311535	-0.164453	-0.260504	-0.320271	0.150026	0.679114	-0.166898	-0.245028	-0.238271	-0.252981		-0.136485	-0.00706858	-0.620668
420053	M300012238	N/A	N/A	624217	N/A		0.601514	0.451633	0.369536	0.512744	0.255173	0.255369	0.606897	0.509392	0.667071	0.204043	-0.0701576	0.359138		-0.236314	0.0891589	0.101591	-0.198659	-0.0150921	-0.438053	-0.0815811	-0.359534	-0.0140677	-0.0297483	-0.423033	0.0761833		0.429849	-0.198602	0.215219
420093	M300012273	N/A	N/A	ENSMUSG00000039633	244421|631639		0.181419	-0.0718076	-0.0413594	0.343411	0.245282	0.18696	1.20882	0.755925	0.584743	-0.412962	-0.468337	-0.329443		0.901703	1.18186	1.8657	0.0467848	-0.555506	0.743302	0.392026	1.18095	0.491119	-0.726665	-0.348351	-0.22796		0.272766	0.407415	-0.926514
420106	M200004567	Vasn	vasorin	ENSMUSG00000039646	246154		0.137573	0.168017	0.118613	0.363363	0.359696	0.20732	1.14343	0.991723	0.62493	0.79215	0.509368	0.227333		1.03588	1.28706	1.4462	0.59808	0.18051	-0.0578334	0.704629	1.87878	0.833271	-0.0193969	0.300531	-0.144742		0.661205	0.589041	0.890551
420126	M300012292	N/A	N/A	ENSMUSG00000060925	N/A		0.551355	0.181868	0.231559	0.185424	0.211851	-0.024598	0.338006	0.419702	0.113199	0.553312	0.430751	0.407634		0.000322324	0.215586	0.19498	0.0546359	0.103183	-0.000798312	0.0143019	0.19572	0.674395	0.0220706	-0.209603	-0.123551		-0.212557	-0.0350411	0.527783
420137	M300012301	Zer1	zer-1 homolog (C. elegans)	ENSMUSG00000039686	227693		0.604575	0.574893	0.623238	0.617385	0.0889225	0.191248	0.300522	0.388596	0.380721	0.0937947	0.358719	0.357573		-0.171688	-0.153993	0.14567	-0.149167	-0.143663	0.26659	0.312416	-0.0139114	0.0790967	-0.475399	-0.329813	-0.288288		-0.220074	0.107841	0.0717675
420155	M300012315	Ldb2	LIM domain binding 2	ENSMUSG00000039706	16826		0.182013	0.396229	0.271926	0.172594	-0.00863528	-0.074859	0.115388	0.0154509	0.243705	-1.59086	-1.30846	-0.904298		-0.396876	-0.143119	0.628115	-1.10655	-2.23164	-0.441319	0.22594	0.372505	-0.766486	-1.09713	-1.11852	0.141758		-0.917757	-0.432342	-1.1768
420184	M300012339	N/A	N/A	ENSMUSG00000063505	382969		0.288525	0.176555	0.183066	0.651211	0.534038	0.440751	0.242758	-0.124188	0.282509	-0.113703	-0.251091	0.107174		-0.223903	0.187582	-0.060907	0.330269	0.513633	-0.19203	0.466243	0.111365	0.0853093	0.402701	0.630346	0.212523		0.275114	0.126853	0.229281
420196	M300012350	Klhl21	kelch-like 21 (Drosophila)	242785	242785		1.40825	1.04273	0.822426	1.70337	1.17012	1.0648	0.494616	0.22252	0.401915	-0.0610834	-0.200998	-0.123729		1.19803	1.12156	0.511676	0.936042	0.127155	0.314463	1.06102	0.23469	0.254911	0.354403	0.605266	0.169954		0.426931	0.173471	0.138069
420203	M200014183	Thap3	THAP domain containing, apoptosis associated protein 3	ENSMUSG00000039759	69876		-0.081324	-0.0768339	0.0807232	-0.284094	-0.22218	-0.340496	-1.1991	-0.805488	-0.653483	-0.551876	-0.597745	-0.236549		-0.427056	-0.877911	-1.11789	-0.209363	-0.717829	0.969854	-0.325887	-0.73413	-0.9085	-0.290076	-0.217642	0.564103		-1.01682	-0.255952	-0.563025
420208	M300012357	5730509K17Rik	RIKEN cDNA 5730509K17 gene	ENSMUSG00000039765	231214		0.370295	0.18506	0.123722	-0.302348	-0.204366	-0.161316	-0.873072	-0.572174	-0.629896	-1.10819	-0.360131	-0.702795		-0.212824	0.48077	-0.705598	-0.896707	-0.333551	0.87255	0.000194655	-0.438263	-0.599019	-0.286663	-0.523292	0.642334		-1.78597	-0.526521	-0.909928
420262	M300012396	Arhgap29	Rho GTPase activating protein 29	ENSMUSG00000039831	214137		0.291912	0.394324	0.0467603	0.0441869	-0.0602367	0.0539404	1.33188	1.05379	1.08084	0.492471	0.340204	0.32787		0.559917	0.375639	0.623011	-0.690648	-0.0747364	-0.309764	-0.00637188	-0.0852332	0.205158	0.153574	-0.468124	-0.386836		0.290748	0.15081	-0.165929
420297	M200005788	Lrrc17	leucine rich repeat containing 17	ENSMUSG00000039883	74511		0.173812	0.205519	0.178442	-0.2725	-0.201495	-0.343478	-0.320747	-0.0922162	-0.0843482	-1.00187	-0.629489	-0.789504		-0.612474	-0.568109	-0.895883	-2.36851	-2.61573	-0.0214631	-1.10588	-1.06887	-1.88284	-1.55804	-1.94676	-0.857451		-0.501074	-0.209534	-0.5271
420310	M300012432	4931408A02Rik	RIKEN cDNA 4931408A02 gene	ENSMUSG00000039903	630876|70967		-0.21059	-0.106751	-0.238733	-0.220026	-0.290357	-0.00282987	-0.876769	-0.801902	-0.66031	-0.144029	-0.165697	-0.12776		0.708181	0.273732	0.489593	0.438319	0.497053	1.13143	0.433807	-0.0291088	0.0256452	0.901663	0.63474	0.768498		0.455085	-0.0396051	-0.207881
420317	M300012438	Cited2	Cbp/p300-interacting transactivator, with Glu/Asp-rich carboxy-terminal domain, 2	ENSMUSG00000039910	17684|671495		1.31597	0.884209	0.887197	1.49254	1.3595	1.16239	0.816114	0.566776	0.75486	-0.565873	-0.845922	-0.353227		0.839834	1.26941	0.067376	-0.774678	-0.813556	-0.643194	0.938817	0.462674	-0.171651	-0.60291	-0.314592	-0.451884		-0.419323	0.206085	-0.0397583
420330	M200003622	Ptger4	prostaglandin E receptor 4 (subtype EP4)	ENSMUSG00000039942	19219		0.523422	0.349559	0.203825	0.751585	0.335794	0.539603	1.17148	1.12334	0.928326	0.420432	-0.0222666	-0.277871		0.988434	1.59806	0.492153	0.375034	-0.212545	-1.088	0.816507	0.72563	-0.0547091	-0.570252	-1.08562	0.452451		0.0770912	0.552772	0.802644
420342	M200006246	Rhou	ras homolog gene family, member U	ENSMUSG00000039960	69581		-0.0485251	0.205918	0.0818181	-0.523941	-0.424473	-0.0932067	0.217702	0.263984	0.0378589	0.992576	0.968632	0.479416		-0.0937724	-0.285176	0.649469	0.324236	-0.145079	0.501498	0.122898	0.0966001	0.135529	0.368527	0.00877372	-0.123353		0.432027	0.0898109	0.0417806
420355	M300012462	Tbc1d16	TBC1 domain family, member 16	ENSMUSG00000039976	207592		-0.350704	-0.137535	-0.167313	0.916616	1.13856	-0.13646	-0.143409	0.00973733	-0.410234	-1.08678	-1.3423	-0.204267		0.715857	0.200783	0.129002	0.918342	0.339828	-0.983736	0.0270253	0.359734	-0.787326	-0.400193	-0.152321	-1.13405		0	0.623757	0.0970574
420363	M300012470	Phtf2	putative homeodomain transcription factor 2	ENSMUSG00000039987	68770		0.0693225	0.025889	-0.0412907	0.0406672	-0.109415	0.221357	0.219626	0.240611	0.23786	0.819733	0.877948	0.663744		-0.217077	-0.446378	-0.720372	-0.282909	0.0232317	-1.49251	-0.271907	-0.448588	-0.606819	-0.140216	-0.304058	-0.802912		1.03789	0.744686	0.542291
420397	M200008915	Elavl1	ELAV (embryonic lethal, abnormal vision, Drosophila)-like 1 (Hu antigen R)	ENSMUSG00000040028	15568		0.159578	0.281955	0.158413	0.0201969	-0.136463	-0.146299	0.289976	0.285781	0.436657	0.665637	0.578234	0.297369		-0.280694	0.162548	0.231465	0.482209	0.204105	-0.353979	-0.144639	0.118555	0.278849	0.0942607	0.302381	-0.249432		-0.0293213	-0.143255	0.14181
420399	M200004256	Stat2	signal transducer and activator of transcription 2	ENSMUSG00000040033	20847		-0.0994427	-0.175881	-0.392349	-0.422069	-0.192542	-0.394964	-0.85486	-0.636482	-0.435897	-0.225474	0.0276897	-0.0211453		0.385658	-0.35613	-0.754641	-0.96746	0.216242	1.00251	-0.187332	-0.137838	-0.134842	-0.666972	-0.752687	0.583718		-1.57186	-0.324282	-0.157289
420439	M200014576	Mrps35	mitochondrial ribosomal protein S35	ENSMUSG00000040112	232536		-0.384898	-0.31396	-0.229603	-0.559893	-0.383852	-0.567399	-0.929889	-0.492973	-0.60178	-0.296762	-0.291603	-0.33906		-0.225752	-0.587836	-0.482985	-0.0491096	-0.0136946	0.418723	-0.268491	-0.516171	-0.45953	0.310118	0.458416	0.213738		-0.24354	-0.323645	-0.629968
420442	M200007008	Cacna2d1	calcium channel, voltage-dependent, alpha2/delta subunit 1	ENSMUSG00000040118	12293		0.0123995	-0.0616999	-0.26825	0.151344	0.262866	-0.0517887	0.0594968	-0.188272	-0.13745	-0.648459	-0.666144	-0.0370194		0.194051	-0.641564	-0.374185	-0.112449	-0.792726	-0.865113	-0.0711853	0.13121	-0.509129	-0.180511	-0.622231	-0.697641		-0.0969428	0.120736	-0.50305
420452	M300012529	Gpr176	G protein-coupled receptor 176	ENSMUSG00000040133	381413		-0.0561456	0.0108275	-0.082616	0.565531	0.147386	0.199194	0.698448	0.371896	0.500991	0.363195	0.448493	0.28678		0.268407	0.346401	0.301948	0.121997	0.52442	0.200699	0.122919	0.209894	-0.148127	0.183946	-0.0268575	0.101272		1.25935	0.782805	0.916797
420467	M200001618	Thbs1	thrombospondin 1	ENSMUSG00000040152	21825|640441		2.14511	1.6627	1.31132	1.86574	1.26311	1.36818	2.89981	1.91804	2.04776	1.77994	0.907023	0.872269		0.907059	1.8638	1.94417	0.972878	0.506307	-1.36827	1.73325	1.35802	0.477134	-0.295587	-1.29224	-1.21957		1.29745	1.4072	2.24117
[truncated: 337 more rows]
