# Supplementary material for: Multiple actions of lysophosphatidic acid on fibroblasts revealed by transcriptional profiling
Source: BMC Genomics. 2008 Aug 14;9:387. doi: 10.1186/1471-2164-9-387 (PMC2536681; doi:10.1186/1471-2164-9-387)
Supplement: Additional file 4 — List of selected genes that are most strongly regulated by LPA (5 μM). Excel files showing 141 upregulated genes (Table 1) and 38 downregulated genes (Table 2). [file 1471-2164-9-387-S4.xls]

## Sheet: Table 1; up
Table 1: Selection of genes that are most strongly upregulated by LPA over time. Data represent the means (-fold changes) of two experiments.
	Gene name	Description	Gene ID	Reporter ID	peak timepoint	fold change at peak		Function
1	Fos	FBJ osteosarcoma oncogene	14281	404833	0.5H	32.4328		transcriptional
2	Nr4a1	Nuclear receptor subfamily 4, group A, member 1	15370	406563	0.5H	25.8592		transcriptional
3	Egr1	Early growth response 1	13653	419130	0.5H	22.029		transcriptional
4	Egr2	Early growth response 2	13654	418629	0.5H	21.947		transcriptional
5	Atf3	Activating transcription factor 3	11910	409291	0.5H	21.3836		transcriptional
6	Arc	Activity regulated cytoskeletal-associated protein	11838	406156	0.5H	19.7313		cytoskeleton
7	Zbtb16	Zinc finger and BTB domain containing 16	235320	423728	0.5H	11.1113		transcriptional
8	Btg2	B-cell translocation gene 2	12227	421421	0.5H	15.1176		transcriptional
9	Zfp36	Zinc finger protein 36	22695	424408	0.5H	10.4493		transcriptional
10	Egr4	Early growth response 4	13656	415614	0.5H	8.4709		transcriptional
11	Ier3	Immediate early response 3, Gly96	15937	400889	0.5H	8.03827		transmembrane
12	Cyr61	Cysteine rich protein 61	16007	410736	0.5H	12.216		secreted growth factor
13	Cxcl1	Chemokine (C-X-C motif) ligand 1, Groa	14825	411898	0.5H	11.7613		chemokine
14	Dusp1	Dual specificity phosphatase 1	19252	407131	0.5H	15.7051		cytoplasmic regulatory
15	Edn1	Endothelin 1	13614	404951	0.5H	5.80477		secreted growth factor
16	Jun	Jun oncogene	16476	428684	0.5H	5.71109		transcriptional
17	Ankrd1	Ankyrin repeat domain 1 (cardiac muscle)	107765	407728	0.5H	5.12047		transcriptional
18	4930415O20Rik	RIKEN cDNA 4930415O20 gene	73863	406526	0.5H	5.09681
19	Zic5	Zinc finger protein of the cerebellum 5	65100	421536	0.5H	4.9029		transcriptional
20	Ier5	Immediate early response 5	15939	424442	0.5H	4.20194		transcriptional
21	Dnajb1	DnaJ (Hsp40) homolog, subfamily B, member 1	81489	401334	0.5H	4.40307		nucleus
22	Gadd45g	Growth arrest and DNA-damage-inducible 45 gamma	23882	405031	0.5H	6.32447		cell cycle
23	Klf6	Kruppel-like factor 6, Copeb	23849	400013	0.5H	3.76722		transcriptional
24	P2y5	purinergic receptor P2Y, G-protein coupled, 5	67168	415477	0.5H	3.74509		transmembrane receptor
25	Ifrd1	Interferon-related developmental regulator 1	15982	400411	0.5H	3.62506		transcriptional repressor
26	Mcl1	Myeloid cell leukemia sequence 1	17210	419303, 419304	0.5-1H	2.82843		cytoplasmic transporter
27	Dusp5	Dual specificity phosphatase 5	240672	416437	1H	11.5989		cytoplasmic regulatory
28	Dusp6	Dual specificity phosphatase 6	67603	403563	1H	7.5797		cytoplasmic regulatory
29	F3	Coagulation factor III	14066	410665	1H	11.5117		membrane
30	Phlda1	Pleckstrin homology-like domain, family A, member 1	21664	403815	1H	7.347		nucleus
31	Epha2	Eph receptor A2	13836	401564	1H	3.70712		transmembrane receptor
32	Bmp2k	BMP2 inducible kinase	140780	427693	1H	3.16017		cytoplasmic regulatory
33	Ptgs2	Prostaglandin-endoperoxide synthase 2, Cox2	19225	414766	1-2H	21.8264		cytoplasmic regulatory
34	Myc	Myelocytomatosis oncogene	17869	405864	1-2H	6.62881		transcriptional
35	Fn1	Fibronectin 1	14268	419954	1-2H	2.46229		matrix
36	Errfi1	Mitogen inducable gene 6, ErbB receptor feedback inhibitor 1	74155	411457	2H	56.732		cytoplasmatic regulatory
37	Fosl1	Fos-like antigen 1	14283	407827	2H	22.893		transcriptional
38	Serpine1	Serine (or cysteine) peptidase inhibitor, clade E, member 1, Plasminogen activator inhibitor 1	18787	418278	2H	22.5571		secreted, matrix
39	Ccrn4l	Nocturnin, CCR4 carbon catabolite repression 4-like (S. cerevisiae)	12457	406607	2H	18.8127		transcriptional
40	Ereg	Epiregulin	13874	411895	2H	16.9657		secreted growth factor
41	Ctgf	Connective tissue growth factor, CNN1	14219	403606	2H	11.8154		secreted growth factor
42	Defb19	Defensin beta 19		430615	2H	11.11
43	Hbegf	Heparin-binding EGF-like growth factor	15200	407437	2H	15.7958		secreted growth factor
44	Trib1	Tribbles homolog 1 (Drosophila)	211770	414781	2H	11.7887		cytoplasmatic regulatory
45	1810011O10Rik	RIKEN cDNA 1810011O10 gene	69068	427036	2H	15.0139
46	Maff	V-maf musculoaponeurotic fibrosarcoma oncogene family, protein F (avian)	17133	422175	2H	11.4494		transcriptional
47	Plaur	Plasminogen activator, urokinase receptor	18793	425928	2H	10.7457		transmembrane
48	Sgk	Serum/glucocorticoid regulated kinase	20393	403573	2H	10.3956		cytoplasmic regulatory
49	Rgs16	Regulator of G-protein signaling 16	19734	409156	2H	7.57778		cytoplasmic regulatory
50	Dyrk3	Dual-specificity tyrosine-(Y)-phosphorylation regulated kinase 3	226419	402800	2H	7.44625		cytoplasmic regulatory
51	Nppb	Natriuretic peptide precursor type B;	18158	411511	2H	7.21405		secreted
52	Nuak2	NUAK family, SNF1-like kinase, 2	74137	402018	2H	6.44087		cytoplasmic regulatory
53	Nalp2	NACHT, leucine rich repeat and PYD containing 2	232827	416735	2H	5.92566		cytoplasmic regulatory
54	Itga5	Integrin alpha 5 (fibronectin receptor alpha)	16402	400152	2H	5.87287		transmembrane
55	Zc3h12a	Zinc finger CCCH type containing 12A	230738	422223	2H	5.8152		transcriptional
56	Klf5	Kruppel-like factor 5	12224	401264	2H	5.44037		transcriptional
57	Thbs1	Thrombospondin 1	21825	420467	2H	5.3591		matrix
58	Zswim6	Zinc finger, SWIM domain containing 6	67263	415072	2H	5.33896		transcriptional
59	Inhba	Inhibin beta-A	16323	421288	2H	5.15878		secreted
60	unknown	ENSMUSG00000046260	546990	425965, 425966	2H	6.1
61	Areg	Amphiregulin	11839	411896	2H	5.01052		secreted growth factor
62	Ccl20	Chemokine (C-C motif) ligand 20	20297	408868	2H	4.95301		chemokine
63	Acta1	Actin, alpha 1, skeletal muscle	11459	414272	2H	4.90963		cytoskeleton organisation
64	Dusp10	Dual specificity phosphatase 10	63953	419923	2H	4.80356		cytoplasmic regulatory
65	Tnfrsf12a	Tumor necrosis factor receptor superfamily, member 12a, Tweak receptor	27279	406844	2H	4.76582		transmembrane receptor
66	Mical2	Microtubule associated monoxygenase, calponin and LIM domain containing 2	320878	418975	2H	4.61524		cytoskeleton organisation
67	Slc2a1	Solute carrier family 2 (facilitated glucose transporter), member 1	20525	411143	2H	4.60045		transmembrane
68	Usp2	Ubiquitin specific peptidase 2	53376	414309	2H	4.57736		cytoplasmic regulatory
69	Pmaip1	Phorbol-12-myristate-13-acetate-induced protein 1	58801	407470	2H	4.47837		mitochondria, regulation apoptosis
70	Mfsd2	Major facilitator superfamily domain containing 2	76574	411151	2H	4.12947		transmembrane
71	Slc20a1	Solute carrier family 20, member 1	20515	410012	2H	4.04545		transmembrane
72	Ankrd28	Ankyrin repeat domain 28	105522	402420	2H	3.82857		cytoplasmic regulatory
73	Bcl10	B-cell leukemia/lymphoma 10	12042	410734	2H	3.10663		apoptosis
74	Il11	Interleukin 11	16156	401094	2H	3.03143		secreted cytokine
75	Vegfa	vascular endothelial growth factor A	22339	406884, 406885, 406886	2H	3.03143		secreted growth factor
76	Il6	Interleukin-6 (B-cell hybridoma growth factor)	16193	408493	2H	2.63902		secreted growth factor
77	Itga6	Integrin alpha 6	16403	409753, 409751	2-4H	18.52		transmembrane
78	Pdlim5	PDZ and LIM domain 5, Enigma homolog 1	56376	410806	2-4H	8.30278		cytoskeleton organisation
79	Acta1	Actin, alpha 1, skeletal muscle	11459	414272	2-4H	6.7613
80	Ccl2	Chemokine (C-C motif) ligand 2	20296	416911	2-4H	6.55335		secreted chemokine
81	Cd44	CD44 antigen	12505	401244	2-4H	5.87773		transmembrane
82	Vcl	vinculin	22330	405397, 405398	2-4H	3.68075		Plasmamembrane
83	Il1rl1	Interleukin 1 receptor-like 1	17082	408781, 408780	4H	38.53		transmembrane receptor, secreted
84	Serpinb2	Plasminogen activator inhibitor 2	18788	419435	4H	38.1245		secreted, matrix
85	Tpx2	TPX2, microtubule-associated protein homolog (Xenopus laevis)	72119	410076	4H	16.5971		cytoskeleton organisation
86	Nlrp2	NLR family, pyrin domain containing 2	232827	416735, 416736	4H	9.31		cytoplasmic regulatory, inflammation
87	Aldh1a3	Aldehyde dehydrogenase family 1, subfamily A3	56847	402530	4H	7.99442		cytoplasmic regulatory
88	Tmem166	Transmembrane protein 166	232146	416663	4H	7.97809		transmembrane
89	Ccl7	Chemokine (C-C motif) ligand 7	20306	416903	4H	6.85925		secreted chemokine
90	Slc30a3	Solute carrier family 30 (zinc transporter), member 3	22784	411659	4H	6.78361		transmembrane
91	Mboat1	O-acyltransferase (membrane bound) domain containing 1	218121	419408	4H	4.69388		cytoplasmic regulatory
92	Tec	Cytoplasmic tyrosine kinase, Dscr28C related (Drosophila)	21682	411737	4H	4.45792		cytoplasmic regulatory
93	Npal1	NIPA-like domain containing 1	70701	401481	4H	6.03893		transmembrane
94	Nxph3	Neurexophilin 3	104079	426450	4H	6.35755		secreted
95	2810003C17Rik	RIKEN cDNA 2810003C17 gene	108897	400466	4H	5.345
96	Sipa1l2	Signal-induced proliferation-associated 1 like 2	244668	400506	4H	3.82925		cytoplasmic regulatory
97	Flt1	FMS-like tyrosine kinase 1	14254	412165	4H	3.81803		cytoplasmic regulatory
98	Sdc4	Syndecan 4	20971	402845	4H	3.75553		matrix
99	Fkhl18	Forkhead-like 18 (Drosophila)	14239	410078	4H	3.6388		transcriptional
100	Pvr	Poliovirus receptor	52118	420712	4H	3.63777		transmembrane
101	Cx3cl1	Chemokine (C-X3-C motif) ligand 1, fraktalkine	20312	414072	4H	3.62965		chemokine
102	Osbpl3	Oxysterol binding protein-like 3	71720	412333	4H	3.56373		cytoplasmic regulatory
103	Adam19	A disintegrin and metallopeptidase domain 19	11492	402147	4H	3.53619		matrix
104	Nes	Nestin		401201	4H	3.66713		cytoskeleton
105	Tagln2	Transgelin 2	21346	409214	4H	3.47132		cytoskeleton
106	C030003D03Rik	RIKEN cDNA C030003D03 gene	77220	429309	4H	3.45493
107	Socs5	Suppressor of cytokine signaling 5	56468	418039	4H	3.43267		cytoplasmic regulatory
108	1190002H23Rik	RIKEN cDNA 1190002H23 gene	66214	405576	4H	3.42292
109	Tgif	TG interacting factor	21815	427183	4H	3.40831		transcriptional
110	Klhdc8a	Kelch domain containing 8A	213417	421813	4H	3.3981
111	Osmr	Oncostatin M receptor	18414	405676	4H	3.27734		transmembrane receptor
112	Pgm2_mouse	Phosphoglucomutase-2	66681	411679	4H	3.24789		cytoplasmic regulatory
113	Tubb6	Tubulin, beta 6	67951	400375	4H	3.18353		cytoskeleton
114	Map2k3	Mitogen activated protein kinase kinase 3	26397	403253	4H	3.01996		cytoplasmic regulatory
115	Chst1	Carbohydrate (keratan sulfate Gal-6) sulfotransferase 1	76969	409827	4H	2.99787		cytoplasmic regulatory
116	Asb5	Ankyrin repeat and SOCs box-containing protein 5	76294	413826	4H	2.98548		cytoplasmic regulatory
117	Higd1a	Higd1a HIG1 domain family, member 1A	56295	419124	4H	2.98399
118	Tpm1	Tropomyosin 1, alpha	22003	414662	4H	2.9565		cytoskeleton
119	Sorbs1	Sorbin and SH3 domain containing 1	20411	407920	4H	2.89946		cytoplasmic regulatory
120	Actg2	Actin, gamma 2, smooth muscle, enteric	11468	401669	4H	2.88841		cytoskeleton
121	Sphk1	Sphingosine kinase 1	20698	402692	4H	2.82543		cytoplasmic regulatory
122	Nfkbie	Nuclear factor of kappa light polypeptide gene enhancer in B-cells inhibitor, epsilon	18037	406881	4H	2.85274		cytoplasmic regulatory
123	Grwd1	Glutamate-rich WD repeat containing 1	101612	420526	4H	2.88853		cytoplasmic regulatory
124	Pctk3	PCTAIRE-motif protein kinase 3	18557	409119	4H	2.85284		cytoplasmic regulatory
125	Clic4	chloride intracellular channel 4 (mitochondrial)	29876	418143	4H	1.76		transmembrane
126	Slc29a2	Solute carrier family 29 (nucleoside transporters), member 2	13340	407802	4-6H	7.41219		transmembrane
127	Ngef	Neuronal guanine nucleotide exchange factor	53972	408951	4-6H	7.04495		cytoplasmic regulatory
128	Nptx1	Neuronal pentraxin 1	18164	408416	4-6H	10.0753		secreted
129	Hmga1	High mobility group AT-hook 1	15361	426443	4-6H	8.52181		transcriptional
130	Hmga2	High mobility group AT-hook 2	15364	425189	4-6H	8.82294		transcriptional
131	Serpina3h	Serine (or cysteine) peptidase inhibitor, clade A, member 3H	546546	421379	4-6H	5.6419		secreted, matrix
132	Serpina3g	Serine (or cysteine) peptidase inhibitor, clade A, member 3G	20715	421384	4-6H	9.32575		secreted, matrix
133	Kcnn4	Potassium intermediate/small conductance calcium-activated channel, subfamily N, member 4	16534	400566	4-6H	3.96989		transmembrane
134	5430433G21Rik	RIKEN cDNA 5430433G21 gene	319909	419632	4-6H	3.64948
135	Tuba6	Tubulin, alpha 6	22146	422620	4-6H	4.03436		cytoskeleton
136	Hk2	Hexokinase 2	15277	400170	4-6H	3.69458		cytoplasmic regulatory
137	Cspg4	Chondroitin sulfate proteoglycan 4	121021	415111	4-6H	3.86198		cytoplasmic regulatory
138	Slc14a1	Solute carrier family 14 (urea transporter), member 1	108052	407501	6H	7.3482		transmembrane
139	Eps8	Epidermal growth factor receptor pathway substrate 8	13860	402669; 402670	6H	7.39		cytoplasmic regulatory
140	Lgals3	Lectin, galactose binding, soluble 3	16854	430287; 430288	6H	4.65		extracellular
141	Timp1	Tissue inhibitor of metalloproteinase 1	21857	400294	6H	3.35748		secreted

## Sheet: Table 2; down
Table 2: Selection of genes that are most strongly downregulated by LPA over time. Data represent the means of two experiments.
	Gene name	Description	Gene ID	Reporter ID	peak timepoint	fold change at peak		Function
1	Ppp1r3c	protein phosphatase 1, regulatory (inhibitor) subunit 3C	53412	429992	2H	0.112286		cytoplasmic
2	Osr2	odd-skipped related 2	107587	405850	2H	0.13131		transcriptional
3	Rgs2	regulator of G-protein signaling 2	19735	409049	2H	0.165913		cytoplasmic
4	Snai2	Snail homolog 2 (Drosophila)	20583	406237	2H	0.182651		transcriptional
5	Mab21l2	mab-21-like 2	23937	425916	2H	0.206618		development
6	Hoxa9	homeobox protein Hox-A9	15405	418965	2H	0.239405		transcriptional
7	2210010B09Rik		244721	430371	2H	0.239789
8	Rab3il1	RAB3A interacting protein 1	74760	407592	2H	0.244985		transcriptional
9	Zfp503	zinc-finger protein NOLZ1	218820	419659	2H	0.25649		transcriptional
10	Txnip	thioredoxin interacting protein	56338	419114	2H	0.283655		cytoplasmic
11	Nedd9	neural precursor cell expressed, developmentally down-regulated gene 9	18003	404948	2H	0.3
12	Ccng2	cyclin G2	12452	411904	2H	0.329489		cell cycle
13	Chac1	ChaC, cation transport regulator-like 1	69065	409921	2H	0.381803
14	Cdkn1b	cyclin-dependent kinase inhibitor 1B, p27Kip1	12576	400758	2-4H	0.32		cell cycle
15	Zfp521	zinc finger protein 521	225207	407364, 407366	4H	0.22		transcriptional
16	Adamts5	a disintegrin and metalloproteinase with thrombospondin type 1 motif 5	23794	406453	4H	0.228907		metallo protease
17	2810459H04Rik	R-spondin 3 homolog (Xenopus laevis)	72780	403501	4H	0.314702
18	Adamts1	a disintegrin and metalloproteinase with thrombospondin type 1 motif 1	11504	406452	4H	0.317052		metallo protease
19	Gas1	growth arrest specific 1	14451	422667	4H	0.323833		cell cycle
20	Rab9	ras-related protein Rab-9A	56382	420768	4H	0.341435		cytoplasmic
21	Dbp	D site albumin promoter binding protein	13170	400814	4H	0.351892
22	Bmp4	bone morphogenetic protein 4	12159	405403, 405404	4H	0.36		secreted growth factor
23	Fgfr2	fibroblast growth factor receptor 2	14183	413269	4H	0.357146		transmembrane receptor
24	Hoxa5	homeo box A5	15402	418984	4H	0.36		transcriptional
25	Sesn1	sestrin 1	140742	419054	4H	0.369912		nuclear protein
26	Idb3	Inhibitor of DNA binding 3	15903	401790	4H	0.371436		transcriptional
27	Fgf18	fibroblast growth factor 18	14172	403879	4-6H	0.0700598		secreted growth factor
28	1200006F02Rik		71706	412168	4-6H	0.188592
29	Slc40a1	solute carrier family 40 (iron-regulated transporter) member 1	53945	408704	6H	0.0178477		metal transporter
30	Tspan18	tetraspanin 18	241556	406744, 409824	6H	0.13		membrane
31	Lrrc17	leucine rich repeat containing 17	74511	420297	6H	0.16315		extracellular
32	Gas2	growth-arrest-specific 2	14453	412926	6H	0.167463		cell cycle
33	Ldb2	LIM domain binding 2	16826	420155	6H	0.212917		cytoplasmic
34	Npr3	Natriuretic peptide receptor 3	18162	405730	6H	0.213107		receptor
35	unknown	BC023892	212943	414545	6H	0.22395
36	Olfml1	olfactomedin-like 1	244198	431034	6H	0.232596
37	Agtr2	type-2 angiotensin II receptor	11609	413444	6H	0.237612		transmembrane receptor
38	2310026E23Rik		67621	411041	6H	0.251905
