# Supplementary material for: Multiple actions of lysophosphatidic acid on fibroblasts revealed by transcriptional profiling
Source: BMC Genomics. 2008 Aug 14;9:387. doi: 10.1186/1471-2164-9-387 (PMC2536681; doi:10.1186/1471-2164-9-387)
Supplement: Additional file 9 — List of genes that are differentially regulated by LPA and EGF over time. Numbers of the clusters (1–9) refer those in Figure 8B. Genes were identified using Oneway Anova (two groups, p < 0.05, using at least two time points). [file 1471-2164-9-387-S9.xls]

## Sheet: Table 2_Stortelers
Additional file 7. List of genes that are differentially regulated by LPA and EGF over timea.
Cluster b	Marker	Description	Reporter ID	Entrez Gene ID	Ensembl Gene ID
Upregulated by LPA
1	Fos	FBJ osteosarcoma oncogene	404833	14281	ENSMUSG00000021250
	Dusp1	dual specificity phosphatase 1	407131	19252	ENSMUSG00000024190
	Cxcl1	chemokine (C-X-C motif) ligand 1	411898	14825	ENSMUSG00000029380
2	2810003C17Rik	RIKEN cDNA 2810003C17 gene	400466	108897	ENSMUSG00000001864
	Flt1	FMS-like tyrosine kinase 1	412165	14254	ENSMUSG00000029648
	Casp4	caspase 4, apoptosis-related cysteine peptidase	415531	12363	ENSMUSG00000033538
	Acta1	actin, alpha 1, skeletal muscle	414272	11459	ENSMUSG00000031972
	Cnn1	calponin 1	400346	12797	ENSMUSG00000001349
3	Edn1	endothelin 1	404951	13614	ENSMUSG00000021367
	P2ry5	purinergic receptor P2Y, G-protein coupled, 5	415477	67168	ENSMUSG00000033446
	Myd116	myeloid differentiation primary response gene 116	420654	17872	ENSMUSG00000040435
	Gem	GTP binding protein (gene overexpressed in skeletal muscle)	410753	14579	ENSMUSG00000028214
	Fgf16	fibroblast growth factor 16	413567	80903	ENSMUSG00000031230
	5033414K04Rik		425320	98496	ENSMUSG00000045658
	Ch25h	cholesterol 25-hydroxylase	430325	12642	ENSMUSG00000050370
	Plk2	polo-like kinase 2 (Drosophila)	405270	20620	ENSMUSG00000021701
	Pim1	proviral integration site 1	406948	18712	ENSMUSG00000024014
	Slc25a25	solute carrier family 25 (mitochondrial carrier), member 25	409474	227731	ENSMUSG00000026819
	Qk	quaking	418641	19317
	Pawr	PRKC, apoptosis, WT1, regulator	417232	114774	ENSMUSG00000035873
	Rin2	Ras and Rab interactor 2	400444	74030	ENSMUSG00000001768
	N/A	RIKEN cDNA D730040F13 gene	419460	242474	ENSMUSG00000055296
	Nfkbia	nuclear factor of kappa light chain gene enhancer in B-cells inhibitor, alpha	404619	18035	ENSMUSG00000021025
	Bmp2k	BMP2 inducible kinase	427693	140780	ENSMUSG00000034663
	Dtx3	deltex 3 homolog (Drosophila)	420635	80904	ENSMUSG00000040415
	Lima1	LIM domain and actin binding 1	406551	65970	ENSMUSG00000023022
	Palld	palladin, cytoskeletal associated protein	413949	72333	ENSMUSG00000058056
4	Vcl	vinculin	405397	22330	ENSMUSG00000021823
	Pdlim5	PDZ and LIM domain 5	410807	669660	ENSMUSG00000028273
	Ica1l	islet cell autoantigen 1-like	408734	70375	ENSMUSG00000026018
	Actg2	actin, gamma 2, smooth muscle, enteric	401669	11468	ENSMUSG00000059430
	Fhl1	four and a half LIM domains 1	406612	14199	ENSMUSG00000023092
	Ell2	elongation factor RNA polymerase II 2	400395	192657	ENSMUSG00000001542
	Ngfb	nerve growth factor, beta	410408	18049	ENSMUSG00000027859
	Plekhc1	pleckstrin homology domain containing, family C (with FERM domain) member 1	418505	218952	ENSMUSG00000037712
	Tpm1	tropomyosin 1, alpha	414662	22003	ENSMUSG00000032366
	Cav1	caveolin, caveolae protein 1	401757	12389	ENSMUSG00000007655
	Rhoj	ras homolog gene family, member J	404638	80837	ENSMUSG00000046768
	Il1rap	interleukin 1 receptor accessory protein	406044	16180	ENSMUSG00000022514
	Cgref1	cell growth regulator with EF hand domain 1	411667	68567	ENSMUSG00000029161
	Arv1	ARV1 homolog (yeast)	414282	68865	ENSMUSG00000031982
	Rhoj	ras homolog gene family, member J	426500	80837	ENSMUSG00000046768
	Ehd1	EH-domain containing 1	407690	13660	ENSMUSG00000024772
	2810046M22Rik	RIKEN cDNA 2810046M22 gene	425748	269633	ENSMUSG00000055235
	Camk2g	calcium/calmodulin-dependent protein kinase II gamma	405394	12325	ENSMUSG00000021820
	Cnn3	calponin 3, acidic	410666	71994	ENSMUSG00000053931
	Ttc19	tetratricopeptide repeat domain 19	421943	72795	ENSMUSG00000042298
	Tmed5	transmembrane emp24 protein transport domain containing 5	400688	73130	ENSMUSG00000063406
	Dhx15	DEAH (Asp-Glu-Ala-His) box polypeptide 15	411678	13204	ENSMUSG00000029169
	1810015C04Rik	RIKEN cDNA 1810015C04 gene	405797	66270	ENSMUSG00000022270
6	unknown		403478	73112	ENSMUSG00000019855
	Tesk2	testis-specific kinase 2	415842	230661	ENSMUSG00000033985
	Rock2	Rho-associated coiled-coil containing protein kinase 2	404164	19878	ENSMUSG00000020580
	Tsc22d1	TSC22 domain family, member 1	405568	21807	ENSMUSG00000022010
	Glipr2	GLI pathogenesis-related 2	410987	384009	ENSMUSG00000028480
	Tpm1	tropomyosin 1, alpha	414659	22003	ENSMUSG00000032366
	Actb	actin, beta, cytoplasmic	412093	11461	ENSMUSG00000029580
	Arpc5	actin related protein 2/3 complex, subunit 5	414904	67771	ENSMUSG00000008475
	LOC629364		423214	629364	ENSMUSG00000057160
	Myo10	myosin X	405799	17909	ENSMUSG00000022272
	Wdr1	WD repeat domain 1	401252	22388	ENSMUSG00000005103
	Tmem123	transmembrane protein 123	430894	71929	ENSMUSG00000050912
Upregulated by LPA, down-regulated by EGF
5	Sorbs1	sorbin and SH3 domain containing 1	407920, 407921	20411	ENSMUSG00000025006
	Daam1	dishevelled associated activator of morphogenesis 1	416293	208846	ENSMUSG00000034574
	Cav2	caveolin 2	400012	12390	ENSMUSG00000000058
	Dysf	dysferlin	415685	26903	ENSMUSG00000033788
	Ccar1	cell division cycle and apoptosis regulator 1	417903	67500	ENSMUSG00000020074
	Rnf128	ring finger protein 128	413747	66889	ENSMUSG00000031438
Downregulated by LPA
7	Cdh10	cadherin 10	405844	320873	ENSMUSG00000022321
	Lama4	laminin, alpha 4	403469	16775	ENSMUSG00000019846
	Galk2	galactokinase 2	409816	69976	ENSMUSG00000027207
	Cdk5rap3	CDK5 regulatory subunit associated protein 3	403172	80280	ENSMUSG00000018669
	Hadh	hydroxyacyl-Coenzyme A dehydrogenase	410529	15107	ENSMUSG00000027984
	Ring1	ring finger protein 1	407270	19763	ENSMUSG00000024325
	Tle6	transducin-like enhancer of split 6, homolog of Drosophila E(spl)	416431	114606	ENSMUSG00000034758
	Haghl	hydroxyacylglutathione hydrolase-like	401740	68977	ENSMUSG00000061046
	Ephb6	Eph receptor B6	412376	13848	ENSMUSG00000029869
	Tead2	TEA domain family member 2	413229	21677	ENSMUSG00000030796
	H1fx	H1 histone family, member X	424555	243529	ENSMUSG00000044927
	Chst12	carbohydrate sulfotransferase 12	417673		ENSMUSG00000036599
	Nudt16l1	nudix (nucleoside diphosphate linked moiety X)-type motif 16-like 1	406047	66911	ENSMUSG00000022516
	Crot	carnitine O-octanoyltransferase	400918	74114	ENSMUSG00000003623
	Bmp4	bone morphogenetic protein 4	405404	12159	ENSMUSG00000021835
	Coq9	coenzyme Q9 homolog (yeast)	414076	67914	ENSMUSG00000031782
	Six1	sine oculis-related homeobox 1 homolog (Drosophila)	431393	20471	ENSMUSG00000051367
Upregulated by EGF
8	Spry1	sprouty homolog 1 (Drosophila)	418124	24063	ENSMUSG00000037211
	Gprc5a	G protein-coupled receptor, family C, group 5, member A	426464	232431	ENSMUSG00000046733
	Masp1	mannan-binding lectin serine peptidase 1	406444	17174	ENSMUSG00000022887
	Ergic1	endoplasmic reticulum-golgi intermediate compartment (ERGIC) 1	400404	67458	ENSMUSG00000001576
	unknown		429320		ENSMUSG00000049423
	Polr2e	polymerase (RNA) II (DNA directed) polypeptide E	401158	66420	ENSMUSG00000004667
	Exosc2	exosome component 2	419892	227715	ENSMUSG00000039356
	Rpp38	ribonuclease P/MRP 38 subunit (human)	429874	227522	ENSMUSG00000049950
Downregulated by EGF
9	Sdccag1	serologically defined colon cancer antigen 1	404581	66244	ENSMUSG00000020982
	Cnksr3	Cnksr family member 3	402541	215748	ENSMUSG00000015202
	Ankrd55	ankyrin repeat domain 55	429913	77318	ENSMUSG00000049985
	Lims2	LIM and senescent cell antigen like domains 2	407345	225341	ENSMUSG00000024395
	Cnn2	calponin 2	401157	12798	ENSMUSG00000004665
	Prss12	protease, serine, 12 neurotrypsin (motopsin)	410524	19142	ENSMUSG00000027978
	Cdc42ep3	CDC42 effector protein (Rho GTPase binding) 3	417620	260409	ENSMUSG00000036533
	Gm944		422230	381126	ENSMUSG00000042680
	Amotl2	angiomotin like 2	414812	56332	ENSMUSG00000032531
	Bok	Bcl-2-related ovarian killer protein	408963	51800	ENSMUSG00000026278
	9130218O11Rik	RIKEN cDNA 9130218O11 gene	429941	328561	ENSMUSG00000050014
	Tspan2	tetraspanin 2	410105, 410407	70747	ENSMUSG00000027858
a) Anova analysis (two groups) was applied using 2 consecutive time points in LPA and EGF-stimulated series. Genes were selected as differentially regulated when Anova tested p< 0.01, and when the expression of the transcript at other time points was <1.5-fold changed compared to time zero. b) Hierarchical clustering (complete linkage) was done to group genes in LPA-and EGF-selective clusters. Cl…
